# Supplementary material for: Janus decellularized membrane with anisotropic cell guidance and anti-adhesion silk-based coatings for spinal dural repair
Source: Nat Commun. 2025 Feb 15;16:1674. doi: 10.1038/s41467-025-56872-0 (PMC11829971; doi:10.1038/s41467-025-56872-0)
Supplement: Supplementary file 6 — Source Data [file 41467_2025_56872_MOESM6_ESM.xlsx]

## Sheet: Fig.3a
Without water vapor annealing		2min water vapor annealing		30min water vapor annealing
525.025	98.908	525.025	97.3435	525.03	98.28
525.507	97.3146	525.507	96.7103	525.51	97.15
525.989	96.0621	525.989	96.2298	525.99	96.29
526.471	95.5688	526.471	96.1494	526.47	96.21
526.954	95.2296	526.954	96.1298	526.95	96.31
527.436	94.9737	527.436	96.1221	527.44	96.36
527.918	94.7565	527.918	96.102	527.92	96.38
528.4	94.5764	528.4	96.0803	528.4	96.4
528.882	94.5321	528.882	96.1181	528.88	96.55
529.364	94.4227	529.364	96.1062	529.36	96.63
529.846	94.3259	529.846	96.0818	529.85	96.67
530.328	94.2153	530.328	96.0383	530.33	96.68
530.811	94.1215	530.811	96.0024	530.81	96.69
531.293	94.0347	531.293	95.9702	531.29	96.72
531.775	93.9684	531.775	95.9488	531.77	96.74
532.257	93.9093	532.257	95.9305	532.26	96.74
532.739	93.8637	532.739	95.9169	532.74	96.72
533.221	93.8124	533.221	95.8943	533.22	96.64
533.703	93.7592	533.703	95.8672	533.7	96.54
534.185	93.697	534.185	95.8382	534.19	96.41
534.667	93.6407	534.667	95.8238	534.67	96.26
535.149	93.5892	535.149	95.8286	535.15	96.1
535.632	93.5537	535.632	95.8557	535.63	95.94
536.114	93.5343	536.114	95.9073	536.11	95.79
536.596	93.5388	536.596	95.9805	536.6	95.65
537.078	93.5623	537.078	96.0626	537.08	95.51
537.56	93.6137	537.56	96.1474	537.56	95.37
538.042	93.6778	538.042	96.2198	538.04	95.23
538.524	93.7506	538.524	96.2746	538.52	95.1
539.006	93.805	539.006	96.2938	539.01	94.98
539.489	93.8284	539.489	96.2777	539.49	94.89
539.971	93.806	539.971	96.2294	539.97	94.82
540.453	93.7434	540.453	96.1691	540.45	94.8
540.935	93.6439	540.935	96.1089	540.93	94.82
541.417	93.528	541.417	96.0674	541.42	94.86
541.899	93.4072	541.899	96.0495	541.9	94.92
542.381	93.2989	542.381	96.0581	542.38	95
542.863	93.203	542.863	96.0817	542.86	95.09
543.346	93.1189	543.346	96.1046	543.35	95.15
543.828	93.0348	543.828	96.1069	543.83	95.2
544.31	92.9433	544.31	96.0746	544.31	95.22
544.792	92.8238	544.792	95.9959	544.79	95.21
545.274	92.6734	545.274	95.8716	545.27	95.21
545.756	92.4822	545.756	95.7077	545.76	95.2
546.238	92.2675	546.238	95.5331	546.24	95.19
546.72	92.0493	546.72	95.374	546.72	95.18
547.202	91.8585	547.202	95.2573	547.2	95.18
547.685	91.7143	547.685	95.1932	547.68	95.15
548.167	91.6352	548.167	95.1911	548.17	95.11
548.649	91.6197	548.649	95.2427	548.65	95.04
549.131	91.6623	549.131	95.3357	549.13	94.95
549.613	91.7419	549.613	95.4491	549.61	94.83
550.095	91.8405	550.095	95.5653	550.1	94.71
550.577	91.9315	550.577	95.6636	550.58	94.57
551.059	91.9981	551.059	95.731	551.06	94.42
551.542	92.022	551.542	95.7582	551.54	94.27
552.024	92.0007	552.024	95.7489	552.02	94.11
552.506	91.9359	552.506	95.7164	552.51	93.93
552.988	91.8469	552.988	95.6789	552.99	93.73
553.47	91.7507	553.47	95.6545	553.47	93.5
553.952	91.6701	553.952	95.6587	553.95	93.25
554.434	91.6148	554.434	95.6956	554.43	92.99
554.916	91.5945	554.916	95.7643	554.92	92.74
555.398	91.601	555.398	95.8481	555.4	92.52
555.881	91.6328	555.881	95.9475	555.88	92.37
556.363	91.669	556.363	96.043	556.36	92.31
556.845	91.6964	556.845	96.1166	556.84	92.32
557.327	91.7038	557.327	96.1598	557.33	92.42
557.809	91.6932	557.809	96.1643	557.81	92.58
558.291	91.6649	558.291	96.1257	558.29	92.76
558.773	91.6399	558.773	96.0547	558.77	92.96
559.255	91.6271	559.255	95.9531	559.26	93.15
559.737	91.64	559.737	95.8325	559.74	93.3
560.22	91.6843	560.22	95.7091	560.22	93.39
560.702	91.766	560.702	95.5992	560.7	93.42
561.184	91.8768	561.184	95.5135	561.18	93.41
561.666	92.0072	561.666	95.4602	561.67	93.37
562.148	92.1352	562.148	95.4377	562.15	93.34
562.63	92.2465	562.63	95.4499	562.63	93.32
563.112	92.316	563.112	95.4742	563.11	93.31
563.594	92.3397	563.594	95.5014	563.59	93.32
564.077	92.3208	564.077	95.5218	564.08	93.34
564.559	92.281	564.559	95.5313	564.56	93.36
565.041	92.2437	565.041	95.5376	565.04	93.4
565.523	92.2409	565.523	95.5449	565.52	93.45
566.005	92.2806	566.005	95.5505	566.01	93.5
566.487	92.3721	566.487	95.5704	566.49	93.56
566.969	92.5063	566.969	95.6078	566.97	93.63
567.451	92.6667	567.451	95.6579	567.45	93.73
567.933	92.8287	567.933	95.7139	567.93	93.86
568.416	92.9724	568.416	95.7656	568.42	94.02
568.898	93.0786	568.898	95.8001	568.9	94.19
569.38	93.1392	569.38	95.8024	569.38	94.36
569.862	93.1546	569.862	95.7699	569.86	94.51
570.344	93.137	570.344	95.7033	570.34	94.63
570.826	93.0999	570.826	95.6091	570.83	94.72
571.308	93.0659	571.308	95.5035	571.31	94.78
571.79	93.0531	571.79	95.4077	571.79	94.85
572.273	93.0797	572.273	95.3382	572.27	94.9
572.755	93.1522	572.755	95.3163	572.75	94.98
573.237	93.2751	573.237	95.3597	573.24	95.11
573.719	93.4338	573.719	95.4617	573.72	95.27
574.201	93.6111	574.201	95.6072	574.2	95.45
574.683	93.7836	574.683	95.7766	574.68	95.62
575.165	93.9329	575.165	95.9464	575.17	95.76
575.647	94.0406	575.647	96.0923	575.65	95.86
576.13	94.1006	576.13	96.1956	576.13	95.9
576.612	94.1142	576.612	96.2511	576.61	95.91
577.094	94.0923	577.094	96.2557	577.09	95.89
577.576	94.0477	577.576	96.2164	577.58	95.87
578.058	94.0027	578.058	96.1502	578.06	95.9
578.54	93.9755	578.54	96.078	578.54	95.98
579.022	93.9861	579.022	96.023	579.02	96.12
579.504	94.0428	579.504	96.0021	579.5	96.3
579.986	94.1486	579.986	96.0243	579.99	96.49
580.468	94.2909	580.468	96.086	580.47	96.66
580.951	94.4522	580.951	96.175	580.95	96.75
581.433	94.6052	581.433	96.2715	581.43	96.75
581.915	94.7268	581.915	96.3559	581.91	96.62
582.397	94.7949	582.397	96.4103	582.4	96.38
582.879	94.8024	582.879	96.4261	582.88	96.06
583.361	94.7497	583.361	96.4036	583.36	95.68
583.843	94.662	583.843	96.3615	583.84	95.31
584.325	94.5569	584.325	96.3121	584.33	94.97
584.808	94.4585	584.808	96.2693	584.81	94.69
585.29	94.3863	585.29	96.2443	585.29	94.47
585.772	94.3594	585.772	96.2451	585.77	94.32
586.254	94.3849	586.254	96.2731	586.25	94.25
586.736	94.463	586.736	96.3243	586.74	94.23
587.218	94.5804	587.218	96.3892	587.22	94.27
587.7	94.7197	587.7	96.4564	587.7	94.35
588.182	94.8571	588.182	96.5144	588.18	94.45
588.664	94.9746	588.664	96.5566	588.66	94.55
589.147	95.0565	589.147	96.5802	589.15	94.65
589.629	95.0986	589.629	96.5896	589.63	94.75
590.111	95.1007	590.111	96.5916	590.11	94.82
590.593	95.0737	590.593	96.5968	590.59	94.88
591.075	95.0161	591.075	96.6012	591.08	94.89
591.557	94.9375	591.557	96.6048	591.56	94.87
592.039	94.848	592.039	96.6059	592.04	94.8
592.521	94.7621	592.521	96.6028	592.52	94.7
593.004	94.6904	593.004	96.5932	593	94.59
593.486	94.6435	593.486	96.5763	593.49	94.47
593.968	94.6242	593.968	96.552	593.97	94.36
594.45	94.6339	594.45	96.5229	594.45	94.28
594.932	94.6664	594.932	96.4929	594.93	94.23
595.414	94.7166	595.414	96.4677	595.41	94.2
595.896	94.7746	595.896	96.4517	595.9	94.21
596.378	94.8334	596.378	96.4479	596.38	94.23
596.861	94.8826	596.861	96.4548	596.86	94.26
597.343	94.9154	597.343	96.468	597.34	94.29
597.825	94.9232	597.825	96.4795	597.82	94.32
598.307	94.9034	598.307	96.4812	598.31	94.32
598.789	94.8543	598.789	96.466	598.79	94.29
599.271	94.7833	599.271	96.4318	599.27	94.25
599.753	94.6993	599.753	96.3813	599.75	94.18
600.235	94.6185	600.235	96.3228	600.24	94.11
600.717	94.5548	600.717	96.2671	600.72	94.04
601.199	94.5233	601.199	96.2259	601.2	93.99
601.682	94.5309	601.682	96.2078	601.68	93.96
602.164	94.5814	602.164	96.2174	602.16	93.96
602.646	94.6688	602.646	96.2535	602.65	93.99
603.128	94.785	603.128	96.3111	603.13	94.04
603.61	94.9147	603.61	96.3815	603.61	94.1
604.092	95.044	604.092	96.4558	604.09	94.16
604.574	95.1559	604.574	96.5252	604.57	94.21
605.057	95.2383	605.057	96.584	605.06	94.25
605.539	95.2796	605.539	96.6288	605.54	94.25
606.021	95.2767	606.021	96.6596	606.02	94.23
606.503	95.2299	606.503	96.6783	606.5	94.17
606.985	95.1488	606.985	96.6882	606.98	94.09
607.467	95.0446	607.467	96.6914	607.47	93.99
607.949	94.934	607.949	96.6885	607.95	93.89
608.431	94.8297	608.431	96.6769	608.43	93.81
608.913	94.7439	608.913	96.6525	608.91	93.74
609.395	94.6806	609.395	96.6095	609.4	93.69
609.878	94.6417	609.878	96.5436	609.88	93.67
610.36	94.6227	610.36	96.453	610.36	93.67
610.842	94.6207	610.842	96.3411	610.84	93.68
611.324	94.6311	611.324	96.2162	611.32	93.7
611.806	94.6541	611.806	96.0914	611.81	93.72
612.288	94.6883	612.288	95.9808	612.29	93.76
612.77	94.7348	612.77	95.8978	612.77	93.8
613.252	94.7899	613.252	95.8505	613.25	93.85
613.735	94.8503	613.735	95.8415	613.73	93.9
614.217	94.9084	614.217	95.8662	614.22	93.96
614.699	94.9592	614.699	95.9161	614.7	94
615.181	94.9968	615.181	95.9794	615.18	94.04
615.663	95.0207	615.663	96.0454	615.66	94.05
616.145	95.0304	616.145	96.1049	616.15	94.05
616.627	95.0297	616.627	96.1521	616.63	94.02
617.109	95.0199	617.109	96.1843	617.11	93.98
617.591	95.0048	617.591	96.2029	617.59	93.94
618.074	94.9854	618.074	96.2122	618.07	93.89
618.556	94.9653	618.556	96.2197	618.56	93.84
619.038	94.9457	619.038	96.2325	619.04	93.81
619.52	94.9304	619.52	96.2572	619.52	93.8
620.002	94.9199	620.002	96.2965	620	93.81
620.484	94.9159	620.484	96.349	620.48	93.84
620.966	94.9164	620.966	96.409	620.97	93.88
621.448	94.9215	621.448	96.4683	621.45	93.93
621.931	94.9291	621.931	96.5178	621.93	93.96
622.413	94.9407	622.413	96.5499	622.41	93.99
622.895	94.956	622.895	96.5593	622.89	94
623.377	94.9764	623.377	96.5444	623.38	93.99
623.859	94.9997	623.859	96.5061	623.86	93.97
624.341	95.0237	624.341	96.4486	624.34	93.93
624.823	95.0425	624.823	96.3772	624.82	93.89
625.305	95.052	625.305	96.2992	625.31	93.85
625.788	95.0478	625.788	96.2217	625.79	93.8
626.27	95.0303	626.27	96.152	626.27	93.75
626.752	95.0009	626.752	96.0953	626.75	93.7
627.234	94.9655	627.234	96.055	627.23	93.67
627.716	94.9284	627.716	96.0313	627.72	93.65
628.198	94.8952	628.198	96.0221	628.2	93.64
628.68	94.8667	628.68	96.0226	628.68	93.66
629.162	94.8443	629.162	96.0275	629.16	93.68
629.644	94.8251	629.644	96.0316	629.64	93.73
630.126	94.8081	630.126	96.0316	630.13	93.78
630.609	94.79	630.609	96.0256	630.61	93.83
631.091	94.7709	631.091	96.0139	631.09	93.88
631.573	94.7492	631.573	95.9974	631.57	93.92
632.055	94.7265	632.055	95.978	632.06	93.96
632.537	94.7027	632.537	95.9569	632.54	93.98
633.019	94.6799	633.019	95.936	633.02	93.98
633.501	94.6586	633.501	95.9169	633.5	93.97
633.984	94.6414	633.984	95.9018	633.98	93.94
634.466	94.6291	634.466	95.8929	634.47	93.91
634.948	94.6241	634.948	95.8924	634.95	93.87
635.43	94.626	635.43	95.9013	635.43	93.84
635.912	94.6354	635.912	95.92	635.91	93.81
636.394	94.649	636.394	95.9461	636.39	93.8
636.876	94.6651	636.876	95.9767	636.88	93.8
637.358	94.6796	637.358	96.0075	637.36	93.81
637.84	94.6909	637.84	96.0346	637.84	93.83
638.322	94.6968	638.322	96.0549	638.32	93.86
638.805	94.6984	638.805	96.0673	638.8	93.88
639.287	94.6953	639.287	96.0716	639.29	93.91
639.769	94.6899	639.769	96.0696	639.77	93.93
640.251	94.6826	640.251	96.0634	640.25	93.94
640.733	94.6754	640.733	96.0554	640.73	93.95
641.215	94.6683	641.215	96.0475	641.22	93.94
641.697	94.6634	641.697	96.041	641.7	93.94
642.179	94.6601	642.179	96.0362	642.18	93.92
642.662	94.6598	642.662	96.0332	642.66	93.91
643.144	94.6607	643.144	96.0307	643.14	93.9
643.626	94.6625	643.626	96.0283	643.63	93.89
644.108	94.6619	644.108	96.0247	644.11	93.88
644.59	94.658	644.59	96.0199	644.59	93.88
645.072	94.6485	645.072	96.014	645.07	93.87
645.554	94.6346	645.554	96.0081	645.55	93.86
646.036	94.6174	646.036	96.0031	646.04	93.85
646.519	94.6009	646.519	96.0002	646.52	93.84
647.001	94.5872	647.001	95.9992	647	93.83
647.483	94.5798	647.483	95.9999	647.48	93.83
647.965	94.5781	647.965	96.0008	647.96	93.83
648.447	94.5822	648.447	96.0006	648.45	93.84
648.929	94.5883	648.929	95.9979	648.93	93.85
649.411	94.5943	649.411	95.9924	649.41	93.86
649.893	94.5962	649.893	95.9848	649.89	93.87
650.375	94.5933	650.375	95.9768	650.38	93.88
650.857	94.584	650.857	95.9705	650.86	93.89
651.34	94.57	651.34	95.968	651.34	93.89
651.822	94.552	651.822	95.9704	651.82	93.88
652.304	94.5333	652.304	95.9782	652.3	93.86
652.786	94.5152	652.786	95.9902	652.79	93.84
653.268	94.5011	653.268	96.0052	653.27	93.81
653.75	94.4918	653.75	96.0209	653.75	93.79
654.232	94.4894	654.232	96.0359	654.23	93.77
654.715	94.4927	654.715	96.0484	654.71	93.76
655.197	94.5015	655.197	96.0578	655.2	93.75
655.679	94.5126	655.679	96.0634	655.68	93.75
656.161	94.5247	656.161	96.0655	656.16	93.75
656.643	94.5347	656.643	96.0645	656.64	93.76
657.125	94.5422	657.125	96.0614	657.13	93.77
657.607	94.5462	657.607	96.057	657.61	93.78
658.089	94.5482	658.089	96.0522	658.09	93.79
658.571	94.5482	658.571	96.0477	658.57	93.79
659.053	94.5479	659.053	96.0441	659.05	93.8
659.536	94.5467	659.536	96.0414	659.54	93.8
660.018	94.5453	660.018	96.0397	660.02	93.8
660.5	94.5422	660.5	96.0389	660.5	93.8
660.982	94.5381	660.982	96.039	660.98	93.8
661.464	94.5318	661.464	96.0397	661.46	93.8
661.946	94.5246	661.946	96.0409	661.95	93.8
662.428	94.5157	662.428	96.042	662.43	93.8
662.91	94.5065	662.91	96.0423	662.91	93.81
663.393	94.4961	663.393	96.0409	663.39	93.81
663.875	94.4856	663.875	96.0371	663.87	93.81
664.357	94.4747	664.357	96.0305	664.36	93.81
664.839	94.4655	664.839	96.0218	664.84	93.81
665.321	94.4589	665.321	96.0122	665.32	93.8
665.803	94.4584	665.803	96.0038	665.8	93.79
666.285	94.4647	666.285	95.9983	666.29	93.78
666.767	94.4787	666.767	95.9966	666.77	93.78
667.25	94.4981	667.25	95.9983	667.25	93.78
667.732	94.5216	667.732	96.0029	667.73	93.8
668.214	94.546	668.214	96.009	668.21	93.82
668.696	94.5701	668.696	96.0156	668.7	93.84
669.178	94.5916	669.178	96.0215	669.18	93.87
669.66	94.6109	669.66	96.0262	669.66	93.89
670.142	94.6269	670.142	96.0291	670.14	93.91
670.624	94.6408	670.624	96.0304	670.62	93.93
671.106	94.6523	671.106	96.0302	671.11	93.94
671.589	94.6631	671.589	96.0296	671.59	93.94
672.071	94.6734	672.071	96.0295	672.07	93.93
672.553	94.6847	672.553	96.0315	672.55	93.92
673.035	94.6961	673.035	96.0359	673.03	93.9
673.517	94.7079	673.517	96.043	673.52	93.89
673.999	94.7183	673.999	96.0525	674	93.87
674.481	94.7279	674.481	96.0639	674.48	93.86
674.963	94.7356	674.963	96.0766	674.96	93.85
675.446	94.7422	675.446	96.0897	675.45	93.84
675.928	94.7472	675.928	96.1023	675.93	93.83
676.41	94.752	676.41	96.114	676.41	93.83
676.892	94.7566	676.892	96.1242	676.89	93.82
677.374	94.7629	677.374	96.133	677.37	93.82
677.856	94.7705	677.856	96.1406	677.86	93.82
678.338	94.7805	678.338	96.1473	678.34	93.82
678.82	94.7917	678.82	96.1532	678.82	93.83
679.302	94.8038	679.302	96.1586	679.3	93.83
679.784	94.8149	679.784	96.1633	679.78	93.83
680.267	94.8247	680.267	96.1675	680.27	93.83
680.749	94.832	680.749	96.1711	680.75	93.83
681.231	94.8377	681.231	96.1744	681.23	93.82
681.713	94.8418	681.713	96.1774	681.71	93.82
682.195	94.8464	682.195	96.1804	682.2	93.82
682.677	94.8519	682.677	96.1834	682.68	93.82
683.159	94.8603	683.159	96.1868	683.16	93.81
683.641	94.8718	683.641	96.1907	683.64	93.81
684.124	94.8875	684.124	96.1955	684.12	93.82
684.606	94.9066	684.606	96.201	684.61	93.82
685.088	94.9293	685.088	96.2074	685.09	93.82
685.57	94.9537	685.57	96.2144	685.57	93.83
686.052	94.9789	686.052	96.2218	686.05	93.84
686.534	95.0024	686.534	96.229	686.53	93.84
687.016	95.0237	687.016	96.2356	687.02	93.85
687.498	95.0408	687.498	96.2413	687.5	93.86
687.981	95.0545	687.981	96.2463	687.98	93.86
688.463	95.0645	688.463	96.2508	688.46	93.86
688.945	95.0726	688.945	96.2554	688.94	93.85
689.427	95.0793	689.427	96.2604	689.43	93.85
689.909	95.0862	689.909	96.2661	689.91	93.84
690.391	95.093	690.391	96.2724	690.39	93.83
690.873	95.1008	690.873	96.2791	690.87	93.83
691.355	95.1085	691.355	96.286	691.36	93.82
691.837	95.1171	691.837	96.2927	691.84	93.81
692.32	95.126	692.32	96.299	692.32	93.81
692.802	95.1363	692.802	96.305	692.8	93.81
693.284	95.1477	693.284	96.3105	693.28	93.8
693.766	95.1612	693.766	96.3159	693.77	93.8
694.248	95.1759	694.248	96.3209	694.25	93.81
694.73	95.1923	694.73	96.3257	694.73	93.81
695.212	95.2088	695.212	96.3302	695.21	93.82
695.694	95.2257	695.694	96.3349	695.69	93.83
696.177	95.2415	696.177	96.3398	696.18	93.84
696.659	95.257	696.659	96.3456	696.66	93.86
697.141	95.2712	697.141	96.3526	697.14	93.89
697.623	95.285	697.623	96.3614	697.62	93.91
698.105	95.298	698.105	96.3719	698.11	93.94
698.587	95.3113	698.587	96.3844	698.59	93.96
699.069	95.3245	699.069	96.3983	699.07	93.98
699.551	95.3389	699.551	96.4134	699.55	94
700.033	95.3545	700.033	96.429	700.03	94.01
700.516	95.3724	700.516	96.4444	700.52	94.03
700.998	95.3921	700.998	96.4587	701	94.04
701.48	95.4142	701.48	96.4715	701.48	94.04
701.962	95.4374	701.962	96.482	701.96	94.05
702.444	95.4614	702.444	96.4901	702.44	94.06
702.926	95.4845	702.926	96.4956	702.93	94.07
703.408	95.5066	703.408	96.499	703.41	94.09
703.89	95.5264	703.89	96.501	703.89	94.1
704.372	95.5447	704.372	96.5022	704.37	94.12
704.855	95.5612	704.855	96.5036	704.85	94.14
705.337	95.5773	705.337	96.5058	705.34	94.16
705.819	95.593	705.819	96.5093	705.82	94.19
706.301	95.6098	706.301	96.5147	706.3	94.21
706.783	95.6275	706.783	96.5222	706.78	94.24
707.265	95.6472	707.265	96.5319	707.27	94.27
707.747	95.6683	707.747	96.5437	707.75	94.29
708.229	95.6914	708.229	96.5575	708.23	94.32
708.712	95.7154	708.712	96.5727	708.71	94.35
709.194	95.7405	709.194	96.5886	709.19	94.38
709.676	95.7653	709.676	96.6039	709.68	94.4
710.158	95.7898	710.158	96.6178	710.16	94.42
710.64	95.8128	710.64	96.6292	710.64	94.44
711.122	95.8349	711.122	96.6378	711.12	94.46
711.604	95.8554	711.604	96.6434	711.6	94.47
712.086	95.8752	712.086	96.6464	712.09	94.49
712.568	95.8939	712.568	96.6475	712.57	94.5
713.051	95.9122	713.051	96.6474	713.05	94.51
713.533	95.9295	713.533	96.6468	713.53	94.53
714.015	95.946	714.015	96.6463	714.01	94.54
714.497	95.9608	714.497	96.646	714.5	94.56
714.979	95.9741	714.979	96.6461	714.98	94.58
715.461	95.9853	715.461	96.6463	715.46	94.6
715.943	95.9955	715.943	96.6466	715.94	94.62
716.425	96.0047	716.425	96.6468	716.43	94.64
716.908	96.0145	716.908	96.6469	716.91	94.67
717.39	96.0251	717.39	96.6469	717.39	94.69
717.872	96.0382	717.872	96.6471	717.87	94.71
718.354	96.0537	718.354	96.6474	718.35	94.73
718.836	96.0726	718.836	96.6484	718.84	94.75
719.318	96.0943	719.318	96.6504	719.32	94.77
719.8	96.1191	719.8	96.6537	719.8	94.79
720.282	96.1458	720.282	96.6587	720.28	94.81
720.764	96.1744	720.764	96.6657	720.76	94.83
721.247	96.2033	721.247	96.6747	721.25	94.85
721.729	96.2322	721.729	96.6858	721.73	94.88
722.211	96.2601	722.211	96.6989	722.21	94.9
722.693	96.2869	722.693	96.714	722.69	94.92
723.175	96.3122	723.175	96.7307	723.18	94.93
723.657	96.3368	723.657	96.7489	723.66	94.95
724.139	96.3603	724.139	96.7681	724.14	94.97
724.621	96.3835	724.621	96.7876	724.62	94.99
725.104	96.4058	725.104	96.8068	725.1	95.01
725.586	96.4277	725.586	96.8252	725.59	95.03
726.068	96.4482	726.068	96.8419	726.07	95.05
726.55	96.4676	726.55	96.8569	726.55	95.07
727.032	96.4852	727.032	96.87	727.03	95.09
727.514	96.5014	727.514	96.8815	727.51	95.12
727.996	96.5156	727.996	96.8916	728	95.14
728.478	96.5285	728.478	96.901	728.48	95.17
728.96	96.5395	728.96	96.91	728.96	95.2
729.443	96.5494	729.443	96.9193	729.44	95.22
729.925	96.5577	729.925	96.9292	729.92	95.25
730.407	96.5655	730.407	96.9403	730.41	95.28
730.889	96.5729	730.889	96.9527	730.89	95.31
731.371	96.5812	731.371	96.9667	731.37	95.34
731.853	96.5909	731.853	96.9823	731.85	95.36
732.335	96.6033	732.335	96.9994	732.34	95.39
732.817	96.6182	732.817	97.0175	732.82	95.41
733.299	96.6363	733.299	97.0362	733.3	95.44
733.782	96.6569	733.782	97.055	733.78	95.47
734.264	96.6799	734.264	97.0733	734.26	95.5
734.746	96.7042	734.746	97.0909	734.75	95.53
735.228	96.7296	735.228	97.1076	735.23	95.56
735.71	96.7548	735.71	97.1231	735.71	95.59
736.192	96.7798	736.192	97.1376	736.19	95.63
736.674	96.8034	736.674	97.1509	736.67	95.67
737.156	96.8255	737.156	97.1627	737.16	95.7
737.639	96.8453	737.639	97.1729	737.64	95.73
738.121	96.8628	738.121	97.1813	738.12	95.76
738.603	96.8774	738.603	97.1877	738.6	95.79
739.085	96.8897	739.085	97.192	739.08	95.81
739.567	96.8992	739.567	97.1945	739.57	95.83
740.049	96.907	740.049	97.1956	740.05	95.84
740.531	96.9132	740.531	97.196	740.53	95.85
741.013	96.9191	741.013	97.1964	741.01	95.86
741.495	96.9252	741.495	97.1976	741.5	95.88
741.978	96.9329	741.978	97.2005	741.98	95.89
742.46	96.9426	742.46	97.2057	742.46	95.91
742.942	96.9555	742.942	97.2137	742.94	95.94
743.424	96.9715	743.424	97.2244	743.42	95.97
743.906	96.9908	743.906	97.2378	743.91	96
744.388	97.0126	744.388	97.2532	744.39	96.03
744.87	97.0365	744.87	97.2705	744.87	96.06
745.352	97.061	745.352	97.289	745.35	96.1
745.835	97.0859	745.835	97.3086	745.83	96.13
746.317	97.1098	746.317	97.3289	746.32	96.16
746.799	97.1328	746.799	97.3497	746.8	96.18
747.281	97.154	747.281	97.3706	747.28	96.21
747.763	97.1739	747.763	97.3908	747.76	96.24
748.245	97.192	748.245	97.4095	748.25	96.26
748.727	97.2092	748.727	97.4255	748.73	96.29
749.209	97.2254	749.209	97.4379	749.21	96.31
749.692	97.2418	749.692	97.4463	749.69	96.34
750.174	97.2585	750.174	97.4503	750.17	96.36
750.656	97.2768	750.656	97.4507	750.66	96.38
751.138	97.2967	751.138	97.4484	751.14	96.41
751.62	97.3187	751.62	97.4448	751.62	96.43
752.102	97.3421	752.102	97.4412	752.1	96.45
752.584	97.3667	752.584	97.4392	752.58	96.47
753.066	97.3914	753.066	97.4397	753.07	96.49
753.548	97.4156	753.548	97.4432	753.55	96.52
754.03	97.4384	754.03	97.4499	754.03	96.54
754.513	97.4601	754.513	97.4596	754.51	96.56
754.995	97.4803	754.995	97.4715	754.99	96.59
755.477	97.4997	755.477	97.4849	755.48	96.61
755.959	97.5186	755.959	97.4987	755.96	96.63
756.441	97.5377	756.441	97.5122	756.44	96.65
756.923	97.557	756.923	97.5246	756.92	96.66
757.405	97.5771	757.405	97.5355	757.41	96.68
757.888	97.5976	757.888	97.5447	757.89	96.69
758.37	97.6189	758.37	97.5525	758.37	96.71
758.852	97.6403	758.852	97.5592	758.85	96.72
759.334	97.6623	759.334	97.5654	759.33	96.73
759.816	97.6842	759.816	97.5715	759.82	96.74
760.298	97.7063	760.298	97.5782	760.3	96.75
760.78	97.7283	760.78	97.5858	760.78	96.76
761.262	97.7505	761.262	97.5944	761.26	96.78
761.744	97.7724	761.744	97.6042	761.74	96.79
762.226	97.7942	762.226	97.615	762.23	96.8
762.709	97.8152	762.709	97.6266	762.71	96.82
763.191	97.8356	763.191	97.6387	763.19	96.84
763.673	97.8545	763.673	97.6509	763.67	96.85
764.155	97.8719	764.155	97.6628	764.16	96.87
764.637	97.8875	764.637	97.6741	764.64	96.89
765.119	97.9015	765.119	97.6847	765.12	96.9
765.601	97.914	765.601	97.6942	765.6	96.92
766.083	97.9256	766.083	97.7027	766.08	96.93
766.566	97.9365	766.566	97.7101	766.57	96.95
767.048	97.9473	767.048	97.7165	767.05	96.96
767.53	97.9579	767.53	97.7218	767.53	96.98
768.012	97.9688	768.012	97.7265	768.01	96.99
768.494	97.9795	768.494	97.7306	768.49	97
768.976	97.9904	768.976	97.7348	768.98	97.02
769.458	98.0012	769.458	97.7393	769.46	97.03
769.94	98.0124	769.94	97.7448	769.94	97.04
770.423	98.0238	770.423	97.7515	770.42	97.06
770.905	98.0357	770.905	97.7596	770.9	97.07
771.387	98.0479	771.387	97.7687	771.39	97.09
771.869	98.0608	771.869	97.7786	771.87	97.1
772.351	98.0739	772.351	97.7884	772.35	97.12
772.833	98.0874	772.833	97.7977	772.83	97.14
773.315	98.1009	773.315	97.8057	773.32	97.16
773.797	98.1146	773.797	97.8121	773.8	97.18
774.279	98.1282	774.279	97.8166	774.28	97.2
774.761	98.1421	774.761	97.8193	774.76	97.21
775.244	98.1561	775.244	97.8203	775.24	97.23
775.726	98.1708	775.726	97.8201	775.73	97.24
776.208	98.186	776.208	97.8188	776.21	97.25
776.69	98.2023	776.69	97.8172	776.69	97.26
777.172	98.2194	777.172	97.8154	777.17	97.27
777.654	98.2375	777.654	97.8138	777.65	97.28
778.136	98.256	778.136	97.8125	778.14	97.3
778.619	98.2744	778.619	97.8116	778.62	97.31
779.101	98.2917	779.101	97.8108	779.1	97.33
779.583	98.3073	779.583	97.8099	779.58	97.34
780.065	98.3203	780.065	97.8087	780.06	97.35
780.547	98.3304	780.547	97.807	780.55	97.37
781.029	98.3375	781.029	97.8048	781.03	97.38
781.511	98.3423	781.511	97.8022	781.51	97.38
781.993	98.3452	781.993	97.7996	781.99	97.39
782.475	98.3477	782.475	97.7972	782.48	97.39
782.957	98.3504	782.957	97.7956	782.96	97.39
783.44	98.3547	783.44	97.795	783.44	97.4
783.922	98.3609	783.922	97.7958	783.92	97.4
784.404	98.3698	784.404	97.7982	784.4	97.41
784.886	98.3811	784.886	97.8022	784.89	97.42
785.368	98.3948	785.368	97.8075	785.37	97.43
785.85	98.4102	785.85	97.8138	785.85	97.44
786.332	98.4267	786.332	97.8205	786.33	97.45
786.814	98.4433	786.814	97.8268	786.81	97.47
787.297	98.4594	787.297	97.8317	787.3	97.48
787.779	98.474	787.779	97.8345	787.78	97.48
788.261	98.487	788.261	97.8347	788.26	97.49
788.743	98.4978	788.743	97.8319	788.74	97.49
789.225	98.507	789.225	97.8263	789.23	97.49
789.707	98.5145	789.707	97.8181	789.71	97.48
790.189	98.5212	790.189	97.808	790.19	97.47
790.671	98.5273	790.671	97.7968	790.67	97.47
791.154	98.5335	791.154	97.7851	791.15	97.46
791.636	98.5399	791.636	97.7737	791.64	97.45
792.118	98.5468	792.118	97.763	792.12	97.44
792.6	98.554	792.6	97.7533	792.6	97.44
793.082	98.5615	793.082	97.7447	793.08	97.44
793.564	98.5688	793.564	97.7372	793.56	97.44
794.046	98.576	794.046	97.7307	794.05	97.44
794.528	98.5828	794.528	97.7248	794.53	97.44
795.01	98.5895	795.01	97.7195	795.01	97.44
795.493	98.5961	795.493	97.7145	795.49	97.45
795.975	98.6034	795.975	97.7097	795.97	97.45
796.457	98.6113	796.457	97.7049	796.46	97.45
796.939	98.6201	796.939	97.7003	796.94	97.46
797.421	98.6293	797.421	97.6957	797.42	97.45
797.903	98.6387	797.903	97.6911	797.9	97.45
798.385	98.6473	798.385	97.6863	798.39	97.45
798.867	98.6544	798.867	97.6815	798.87	97.44
799.35	98.6594	799.35	97.6766	799.35	97.43
799.832	98.6621	799.832	97.672	799.83	97.41
800.314	98.6626	800.314	97.668	800.31	97.4
800.796	98.6616	800.796	97.6652	800.8	97.39
801.278	98.6598	801.278	97.6641	801.28	97.37
801.76	98.6582	801.76	97.6654	801.76	97.37
802.242	98.6574	802.242	97.6694	802.24	97.36
802.724	98.658	802.724	97.6762	802.72	97.36
803.206	98.6598	803.206	97.6856	803.21	97.36
803.688	98.6631	803.688	97.6972	803.69	97.37
804.171	98.6673	804.171	97.7103	804.17	97.38
804.653	98.6723	804.653	97.7241	804.65	97.4
805.135	98.6779	805.135	97.7379	805.13	97.42
805.617	98.6843	805.617	97.7511	805.62	97.43
806.099	98.6912	806.099	97.7629	806.1	97.45
806.581	98.6993	806.581	97.7732	806.58	97.47
807.063	98.7085	807.063	97.7818	807.06	97.48
807.545	98.7192	807.545	97.789	807.55	97.49
808.028	98.7313	808.028	97.7952	808.03	97.5
808.51	98.7448	808.51	97.8011	808.51	97.51
808.992	98.7595	808.992	97.8074	808.99	97.52
809.474	98.775	809.474	97.8148	809.47	97.52
809.956	98.7908	809.956	97.8238	809.96	97.53
810.438	98.8065	810.438	97.8348	810.44	97.54
810.92	98.8215	810.92	97.8477	810.92	97.54
811.402	98.8357	811.402	97.8625	811.4	97.55
811.885	98.8487	811.885	97.8787	811.88	97.56
812.367	98.8607	812.367	97.8956	812.37	97.57
812.849	98.8713	812.849	97.9125	812.85	97.58
813.331	98.8808	813.331	97.9286	813.33	97.59
813.813	98.8892	813.813	97.943	813.81	97.6
814.295	98.8966	814.295	97.955	814.3	97.61
814.777	98.903	814.777	97.964	814.78	97.62
815.259	98.9086	815.259	97.9699	815.26	97.62
815.741	98.9133	815.741	97.9727	815.74	97.63
816.224	98.9174	816.224	97.9727	816.22	97.64
816.706	98.9205	816.706	97.9705	816.71	97.64
817.188	98.9227	817.188	97.9669	817.19	97.64
817.67	98.9238	817.67	97.9626	817.67	97.64
818.152	98.9237	818.152	97.9586	818.15	97.64
818.634	98.9222	818.634	97.9554	818.63	97.65
819.116	98.9194	819.116	97.9537	819.12	97.65
819.598	98.9155	819.598	97.9538	819.6	97.65
820.081	98.911	820.081	97.9562	820.08	97.65
820.563	98.9061	820.563	97.9607	820.56	97.65
821.045	98.9017	821.045	97.9676	821.04	97.65
821.527	98.8979	821.527	97.9766	821.53	97.66
822.009	98.8953	822.009	97.9876	822.01	97.67
822.491	98.8939	822.491	98.0004	822.49	97.68
822.973	98.8939	822.973	98.0146	822.97	97.69
823.455	98.8946	823.455	98.03	823.46	97.7
823.937	98.8958	823.937	98.0463	823.94	97.71
824.42	98.8969	824.42	98.0631	824.42	97.72
824.902	98.8976	824.902	98.0801	824.9	97.73
825.384	98.8974	825.384	98.0968	825.38	97.73
825.866	98.8966	825.866	98.1128	825.87	97.74
826.348	98.895	826.348	98.1279	826.35	97.75
826.83	98.8936	826.83	98.1416	826.83	97.75
827.312	98.8925	827.312	98.1538	827.31	97.76
827.794	98.8926	827.794	98.1645	827.79	97.77
828.277	98.8937	828.277	98.1735	828.28	97.78
828.759	98.8962	828.759	98.1812	828.76	97.79
829.241	98.8995	829.241	98.1877	829.24	97.81
829.723	98.9032	829.723	98.1937	829.72	97.82
830.205	98.9066	830.205	98.1993	830.21	97.84
830.687	98.9096	830.687	98.2052	830.69	97.86
831.169	98.9117	831.169	98.2118	831.17	97.88
831.651	98.9134	831.651	98.2194	831.65	97.9
832.133	98.9151	832.133	98.2283	832.13	97.91
832.615	98.9179	832.615	98.2387	832.62	97.93
833.098	98.9221	833.098	98.2505	833.1	97.95
833.58	98.9289	833.58	98.2635	833.58	97.96
834.062	98.9385	834.062	98.2775	834.06	97.98
834.544	98.9512	834.544	98.2922	834.54	97.99
835.026	98.9665	835.026	98.307	835.03	98.01
835.508	98.9844	835.508	98.3217	835.51	98.02
835.99	99.0037	835.99	98.3361	835.99	98.03
836.472	99.0242	836.472	98.35	836.47	98.05
836.955	99.0449	836.955	98.3635	836.95	98.06
837.437	99.0654	837.437	98.3767	837.44	98.08
837.919	99.0853	837.919	98.39	837.92	98.09
838.401	99.1046	838.401	98.4034	838.4	98.11
838.883	99.123	838.883	98.4171	838.88	98.13
839.365	99.1404	839.365	98.4308	839.37	98.14
839.847	99.1567	839.847	98.444	839.85	98.15
840.329	99.1715	840.329	98.456	840.33	98.16
840.812	99.1844	840.812	98.4661	840.81	98.17
841.294	99.195	841.294	98.4734	841.29	98.17
841.776	99.2027	841.776	98.4775	841.78	98.18
842.258	99.2074	842.258	98.4783	842.26	98.17
842.74	99.209	842.74	98.4759	842.74	98.17
843.222	99.2081	843.222	98.4711	843.22	98.16
843.704	99.2048	843.704	98.4647	843.7	98.16
844.186	99.2002	844.186	98.4579	844.19	98.15
844.668	99.1949	844.668	98.4514	844.67	98.15
845.151	99.1896	845.151	98.4461	845.15	98.15
845.633	99.1846	845.633	98.4422	845.63	98.14
846.115	99.1804	846.115	98.4398	846.11	98.14
846.597	99.1768	846.597	98.4386	846.6	98.13
847.079	99.1737	847.079	98.4381	847.08	98.12
847.561	99.1706	847.561	98.4377	847.56	98.11
848.043	99.1676	848.043	98.4369	848.04	98.1
848.525	99.1642	848.525	98.4351	848.53	98.09
849.008	99.1607	849.008	98.4317	849.01	98.07
849.49	99.1574	849.49	98.4265	849.49	98.06
849.972	99.1548	849.972	98.4195	849.97	98.04
850.454	99.1532	850.454	98.4107	850.45	98.03
850.936	99.1534	850.936	98.4008	850.94	98.01
851.418	99.1554	851.418	98.3907	851.42	98
851.9	99.1598	851.9	98.3819	851.9	98
852.382	99.1665	852.382	98.3755	852.38	97.99
852.864	99.1754	852.864	98.3731	852.86	97.99
853.347	99.1864	853.347	98.3756	853.35	97.99
853.829	99.1993	853.829	98.3832	853.83	98
854.311	99.2138	854.311	98.3957	854.31	98.01
854.793	99.2296	854.793	98.4121	854.79	98.02
855.275	99.2463	855.275	98.4308	855.28	98.04
855.757	99.2635	855.757	98.45	855.76	98.06
856.239	99.2808	856.239	98.468	856.24	98.08
856.721	99.2978	856.721	98.4834	856.72	98.1
857.203	99.3142	857.203	98.4953	857.2	98.12
857.686	99.33	857.686	98.5035	857.69	98.14
858.168	99.345	858.168	98.508	858.17	98.15
858.65	99.3595	858.65	98.5094	858.65	98.17
859.132	99.3736	859.132	98.5085	859.13	98.18
859.614	99.3876	859.614	98.506	859.61	98.19
860.096	99.4015	860.096	98.5026	860.1	98.2
860.578	99.4157	860.578	98.499	860.58	98.21
861.06	99.4301	861.06	98.4957	861.06	98.22
861.543	99.4449	861.543	98.4931	861.54	98.22
862.025	99.4598	862.025	98.4916	862.02	98.23
862.507	99.475	862.507	98.4914	862.51	98.23
862.989	99.4899	862.989	98.4926	862.99	98.24
863.471	99.5047	863.471	98.4949	863.47	98.24
863.953	99.5191	863.953	98.4982	863.95	98.24
864.435	99.533	864.435	98.5019	864.44	98.24
864.917	99.5461	864.917	98.5054	864.92	98.24
865.399	99.5585	865.399	98.5079	865.4	98.23
865.882	99.57	865.882	98.5086	865.88	98.23
866.364	99.5807	866.364	98.507	866.36	98.22
866.846	99.5904	866.846	98.5025	866.85	98.21
867.328	99.5994	867.328	98.4948	867.33	98.2
867.81	99.6077	867.81	98.4843	867.81	98.19
868.292	99.6158	868.292	98.4715	868.29	98.17
868.774	99.6238	868.774	98.4574	868.77	98.16
869.256	99.6323	869.256	98.4433	869.26	98.14
869.739	99.6412	869.739	98.4307	869.74	98.12
870.221	99.6508	870.221	98.421	870.22	98.11
870.703	99.6606	870.703	98.4154	870.7	98.09
871.185	99.6705	871.185	98.4145	871.18	98.08
871.667	99.6799	871.667	98.4185	871.67	98.07
872.149	99.6883	872.149	98.427	872.15	98.06
872.631	99.6954	872.631	98.4389	872.63	98.06
873.113	99.7008	873.113	98.4531	873.11	98.06
873.596	99.7043	873.596	98.4682	873.6	98.07
874.078	99.7061	874.078	98.483	874.08	98.08
874.56	99.7062	874.56	98.4966	874.56	98.09
875.042	99.7052	875.042	98.5087	875.04	98.1
875.524	99.7032	875.524	98.519	875.52	98.11
876.006	99.7009	876.006	98.5278	876.01	98.12
876.488	99.6985	876.488	98.5356	876.49	98.13
876.97	99.6965	876.97	98.5425	876.97	98.13
877.452	99.6947	877.452	98.549	877.45	98.14
877.934	99.6933	877.934	98.555	877.93	98.14
878.417	99.692	878.417	98.5606	878.42	98.15
878.899	99.6907	878.899	98.5657	878.9	98.15
879.381	99.6891	879.381	98.5702	879.38	98.15
879.863	99.6873	879.863	98.5744	879.86	98.15
880.345	99.6855	880.345	98.5784	880.35	98.14
880.827	99.6839	880.827	98.5826	880.83	98.14
881.309	99.6827	881.309	98.5871	881.31	98.14
881.791	99.6824	881.791	98.5922	881.79	98.14
882.274	99.683	882.274	98.5976	882.27	98.14
882.756	99.6845	882.756	98.6031	882.76	98.14
883.238	99.6866	883.238	98.608	883.24	98.14
883.72	99.6892	883.72	98.6119	883.72	98.14
884.202	99.6918	884.202	98.6143	884.2	98.15
884.684	99.6942	884.684	98.6151	884.68	98.15
885.166	99.6962	885.166	98.6142	885.17	98.15
885.648	99.6977	885.648	98.6122	885.65	98.15
886.13	99.6988	886.13	98.6095	886.13	98.15
886.613	99.6994	886.613	98.6069	886.61	98.15
887.095	99.6995	887.095	98.6051	887.09	98.15
887.577	99.6991	887.577	98.6043	887.58	98.15
888.059	99.6978	888.059	98.6047	888.06	98.15
888.541	99.6953	888.541	98.606	888.54	98.15
889.023	99.6911	889.023	98.6077	889.02	98.16
889.505	99.685	889.505	98.609	889.51	98.16
889.987	99.6765	889.987	98.6093	889.99	98.16
890.47	99.6659	890.47	98.6082	890.47	98.15
890.952	99.6535	890.952	98.6054	890.95	98.15
891.434	99.64	891.434	98.6012	891.43	98.14
891.916	99.6263	891.916	98.5963	891.92	98.13
892.398	99.6135	892.398	98.5913	892.4	98.12
892.88	99.6021	892.88	98.587	892.88	98.11
893.362	99.5926	893.362	98.5841	893.36	98.11
893.844	99.585	893.844	98.5826	893.84	98.1
894.327	99.5789	894.327	98.5823	894.33	98.09
894.809	99.5734	894.809	98.5827	894.81	98.08
895.291	99.5679	895.291	98.5828	895.29	98.07
895.773	99.5615	895.773	98.5817	895.77	98.07
896.255	99.5538	896.255	98.5787	896.25	98.06
896.737	99.5446	896.737	98.5732	896.74	98.05
897.219	99.5344	897.219	98.5651	897.22	98.04
897.701	99.5234	897.701	98.5546	897.7	98.03
898.183	99.5125	898.183	98.5426	898.18	98.03
898.665	99.5021	898.665	98.5298	898.67	98.02
899.148	99.4928	899.148	98.5172	899.15	98.02
899.63	99.4846	899.63	98.506	899.63	98.02
900.112	99.4776	900.112	98.4967	900.11	98.02
900.594	99.4714	900.594	98.4897	900.59	98.02
901.076	99.4658	901.076	98.4852	901.08	98.02
901.558	99.4602	901.558	98.4826	901.56	98.01
902.04	99.4544	902.04	98.4813	902.04	98.01
902.523	99.4481	902.523	98.4806	902.52	98.01
903.005	99.4413	903.005	98.4798	903	98
903.487	99.4338	903.487	98.478	903.49	97.99
903.969	99.4256	903.969	98.4748	903.97	97.99
904.451	99.4166	904.451	98.4698	904.45	97.98
904.933	99.4066	904.933	98.4631	904.93	97.97
905.415	99.3952	905.415	98.4545	905.42	97.96
905.897	99.3824	905.897	98.4442	905.9	97.95
906.379	99.3678	906.379	98.4326	906.38	97.94
906.861	99.3517	906.861	98.4198	906.86	97.93
907.344	99.3341	907.344	98.4063	907.34	97.92
907.826	99.3157	907.826	98.3923	907.83	97.91
908.308	99.2968	908.308	98.3785	908.31	97.9
908.79	99.2782	908.79	98.365	908.79	97.89
909.272	99.2602	909.272	98.3523	909.27	97.87
909.754	99.2432	909.754	98.3405	909.75	97.86
910.236	99.2269	910.236	98.3296	910.24	97.85
910.718	99.2114	910.718	98.3196	910.72	97.84
911.201	99.1963	911.201	98.3103	911.2	97.82
911.683	99.1813	911.683	98.3014	911.68	97.81
912.165	99.166	912.165	98.2926	912.16	97.8
912.647	99.1503	912.647	98.2836	912.65	97.78
913.129	99.1339	913.129	98.2743	913.13	97.76
913.611	99.117	913.611	98.2646	913.61	97.75
914.093	99.0996	914.093	98.2543	914.09	97.73
914.575	99.0819	914.575	98.2437	914.58	97.71
915.058	99.0641	915.058	98.2326	915.06	97.7
915.54	99.0465	915.54	98.2211	915.54	97.68
916.022	99.029	916.022	98.2091	916.02	97.66
916.504	99.0119	916.504	98.1968	916.5	97.64
916.986	98.9949	916.986	98.1841	916.99	97.62
917.468	98.978	917.468	98.1709	917.47	97.59
917.95	98.961	917.95	98.1575	917.95	97.57
918.432	98.9438	918.432	98.144	918.43	97.55
918.914	98.9261	918.914	98.1305	918.91	97.53
919.396	98.9081	919.396	98.1174	919.4	97.51
919.879	98.8895	919.879	98.1047	919.88	97.49
920.361	98.8707	920.361	98.0928	920.36	97.47
920.843	98.8513	920.843	98.0814	920.84	97.44
921.325	98.8318	921.325	98.0705	921.33	97.42
921.807	98.8121	921.807	98.06	921.81	97.4
922.289	98.7924	922.289	98.0496	922.29	97.38
922.771	98.7728	922.771	98.039	922.77	97.36
923.254	98.7535	923.254	98.0282	923.25	97.33
923.736	98.7345	923.736	98.017	923.74	97.31
924.218	98.7159	924.218	98.0054	924.22	97.29
924.7	98.6976	924.7	97.9936	924.7	97.27
925.182	98.6794	925.182	97.9816	925.18	97.25
925.664	98.6611	925.664	97.9696	925.66	97.23
926.146	98.6424	926.146	97.9579	926.15	97.21
926.628	98.623	926.628	97.9464	926.63	97.19
927.11	98.6031	927.11	97.9353	927.11	97.18
927.592	98.5826	927.592	97.9246	927.59	97.16
928.075	98.5621	928.075	97.914	928.07	97.15
928.557	98.5417	928.557	97.9034	928.56	97.13
929.039	98.5222	929.039	97.8927	929.04	97.12
929.521	98.5038	929.521	97.8817	929.52	97.11
930.003	98.4869	930.003	97.8702	930	97.1
930.485	98.4715	930.485	97.8582	930.49	97.09
930.967	98.4578	930.967	97.8459	930.97	97.08
931.449	98.4451	931.449	97.8334	931.45	97.08
931.932	98.4334	931.932	97.821	931.93	97.07
932.414	98.422	932.414	97.8089	932.41	97.07
932.896	98.4106	932.896	97.7974	932.9	97.07
933.378	98.3988	933.378	97.7867	933.38	97.07
933.86	98.3864	933.86	97.777	933.86	97.06
934.342	98.3734	934.342	97.7684	934.34	97.06
934.824	98.3598	934.824	97.7607	934.82	97.06
935.306	98.3455	935.306	97.7537	935.31	97.05
935.788	98.3306	935.788	97.7471	935.79	97.05
936.271	98.3149	936.271	97.7404	936.27	97.04
936.753	98.2984	936.753	97.7332	936.75	97.03
937.235	98.2806	937.235	97.7249	937.23	97.02
937.717	98.2619	937.717	97.7153	937.72	97
938.199	98.2422	938.199	97.7044	938.2	96.99
938.681	98.222	938.681	97.6923	938.68	96.97
939.163	98.2017	939.163	97.6795	939.16	96.95
939.645	98.1822	939.645	97.6666	939.65	96.94
940.128	98.1638	940.128	97.6543	940.13	96.92
940.61	98.1472	940.61	97.6433	940.61	96.91
941.092	98.1325	941.092	97.6337	941.09	96.89
941.574	98.1198	941.574	97.6261	941.57	96.88
942.056	98.1089	942.056	97.6201	942.06	96.88
942.538	98.0995	942.538	97.6159	942.54	96.87
943.02	98.0912	943.02	97.6129	943.02	96.86
943.502	98.0837	943.502	97.611	943.5	96.86
943.985	98.0767	943.985	97.6099	943.98	96.85
944.467	98.0702	944.467	97.6092	944.47	96.85
944.949	98.064	944.949	97.6089	944.95	96.84
945.431	98.0585	945.431	97.6087	945.43	96.83
945.913	98.0538	945.913	97.6087	945.91	96.83
946.395	98.0505	946.395	97.6088	946.4	96.82
946.877	98.0489	946.877	97.6091	946.88	96.81
947.359	98.0497	947.359	97.6096	947.36	96.8
947.841	98.0529	947.841	97.6106	947.84	96.8
948.323	98.0588	948.323	97.612	948.32	96.79
948.806	98.0669	948.806	97.614	948.81	96.78
949.288	98.077	949.288	97.6167	949.29	96.78
949.77	98.0884	949.77	97.6198	949.77	96.77
950.252	98.1005	950.252	97.6234	950.25	96.77
950.734	98.1126	950.734	97.6273	950.73	96.76
951.216	98.1245	951.216	97.6313	951.22	96.75
951.698	98.1357	951.698	97.6353	951.7	96.75
952.181	98.1464	952.181	97.6392	952.18	96.74
952.663	98.1565	952.663	97.643	952.66	96.73
953.145	98.1664	953.145	97.6467	953.14	96.72
953.627	98.1764	953.627	97.6505	953.63	96.72
954.109	98.1869	954.109	97.6546	954.11	96.71
954.591	98.198	954.591	97.6591	954.59	96.71
955.073	98.2101	955.073	97.6644	955.07	96.7
955.555	98.223	955.555	97.6706	955.56	96.7
956.037	98.237	956.037	97.6778	956.04	96.7
956.519	98.2516	956.519	97.686	956.52	96.7
957.002	98.267	957.002	97.6951	957	96.7
957.484	98.2826	957.484	97.705	957.48	96.7
957.966	98.2982	957.966	97.7153	957.97	96.7
958.448	98.3135	958.448	97.7256	958.45	96.69
958.93	98.328	958.93	97.7353	958.93	96.69
959.412	98.3412	959.412	97.744	959.41	96.68
959.894	98.353	959.894	97.7514	959.89	96.67
960.376	98.363	960.376	97.7573	960.38	96.67
960.859	98.3716	960.859	97.7617	960.86	96.66
961.341	98.3788	961.341	97.765	961.34	96.65
961.823	98.3855	961.823	97.7677	961.82	96.64
962.305	98.3919	962.305	97.7704	962.3	96.63
962.787	98.3987	962.787	97.7734	962.79	96.62
963.269	98.4062	963.269	97.7769	963.27	96.6
963.751	98.4146	963.751	97.7808	963.75	96.59
964.233	98.4234	964.233	97.7845	964.23	96.57
964.716	98.4325	964.716	97.7875	964.72	96.55
965.198	98.4412	965.198	97.7892	965.2	96.54
965.68	98.4495	965.68	97.7893	965.68	96.51
966.162	98.4568	966.162	97.7875	966.16	96.49
966.644	98.4632	966.644	97.7843	966.64	96.47
967.126	98.4686	967.126	97.78	967.13	96.44
967.608	98.4731	967.608	97.7754	967.61	96.41
968.09	98.4767	968.09	97.7711	968.09	96.39
968.572	98.4796	968.572	97.7677	968.57	96.36
969.055	98.4816	969.055	97.7652	969.05	96.33
969.537	98.4828	969.537	97.7638	969.54	96.3
970.019	98.4829	970.019	97.7628	970.02	96.27
970.501	98.4818	970.501	97.7619	970.5	96.25
970.983	98.4794	970.983	97.7603	970.98	96.22
971.465	98.4755	971.465	97.7576	971.47	96.19
971.947	98.4699	971.947	97.7532	971.95	96.17
972.429	98.4628	972.429	97.747	972.43	96.15
972.912	98.454	972.912	97.7392	972.91	96.12
973.394	98.4439	973.394	97.7298	973.39	96.1
973.876	98.4326	973.876	97.7193	973.88	96.08
974.358	98.4204	974.358	97.7081	974.36	96.07
974.84	98.4076	974.84	97.6966	974.84	96.05
975.322	98.3946	975.322	97.685	975.32	96.04
975.804	98.3816	975.804	97.6737	975.8	96.03
976.286	98.369	976.286	97.6626	976.29	96.02
976.768	98.3568	976.768	97.6517	976.77	96.01
977.25	98.3453	977.25	97.641	977.25	96
977.733	98.3342	977.733	97.6302	977.73	95.99
978.215	98.3236	978.215	97.6191	978.21	95.99
978.697	98.3132	978.697	97.6078	978.7	95.98
979.179	98.3028	979.179	97.5961	979.18	95.98
979.661	98.2921	979.661	97.5841	979.66	95.98
980.143	98.2811	980.143	97.5721	980.14	95.98
980.625	98.2694	980.625	97.5602	980.63	95.98
981.107	98.2571	981.107	97.5486	981.11	95.98
981.59	98.2439	981.59	97.5375	981.59	95.98
982.072	98.2297	982.072	97.5268	982.07	95.99
982.554	98.2143	982.554	97.5161	982.55	95.99
983.036	98.1974	983.036	97.5051	983.04	95.98
983.518	98.1786	983.518	97.4931	983.52	95.98
984	98.1578	984	97.4794	984	95.97
984.482	98.1347	984.482	97.4636	984.48	95.95
984.964	98.1096	984.964	97.4453	984.96	95.93
985.447	98.0826	985.447	97.4244	985.45	95.9
985.929	98.0543	985.929	97.4012	985.93	95.87
986.411	98.0251	986.411	97.3759	986.41	95.83
986.893	97.9957	986.893	97.3494	986.89	95.79
987.375	97.9665	987.375	97.3223	987.38	95.75
987.857	97.9378	987.857	97.2951	987.86	95.7
988.339	97.9096	988.339	97.2684	988.34	95.66
988.821	97.8819	988.821	97.2425	988.82	95.6
989.303	97.8539	989.303	97.2174	989.3	95.55
989.786	97.8253	989.786	97.1928	989.79	95.5
990.268	97.7951	990.268	97.1683	990.27	95.44
990.75	97.7627	990.75	97.1435	990.75	95.38
991.232	97.7273	991.232	97.1178	991.23	95.33
991.714	97.6886	991.714	97.0908	991.71	95.27
992.196	97.6463	992.196	97.0622	992.2	95.21
992.678	97.6007	992.678	97.032	992.68	95.15
993.16	97.552	993.16	97	993.16	95.1
993.643	97.5011	993.643	96.9665	993.64	95.04
994.125	97.4488	994.125	96.9317	994.12	94.99
994.607	97.3961	994.607	96.8959	994.61	94.93
995.089	97.3436	995.089	96.8594	995.09	94.88
995.571	97.2923	995.571	96.8227	995.57	94.83
996.053	97.2425	996.053	96.786	996.05	94.79
996.535	97.1946	996.535	96.7497	996.54	94.75
997.017	97.1485	997.017	96.7137	997.02	94.71
997.5	97.1041	997.5	96.6783	997.5	94.67
997.982	97.0607	997.982	96.6432	997.98	94.64
998.464	97.018	998.464	96.6081	998.46	94.61
998.946	96.975	998.946	96.5726	998.95	94.58
999.428	96.9311	999.428	96.5362	999.43	94.55
999.91	96.8856	999.91	96.4985	999.91	94.52
1000.39	96.838	1000.39	96.4593	1000.39	94.49
1000.87	96.7879	1000.87	96.4186	1000.87	94.47
1001.36	96.7351	1001.36	96.3766	1001.36	94.44
1001.84	96.6796	1001.84	96.3337	1001.84	94.41
1002.32	96.6216	1002.32	96.2902	1002.32	94.38
1002.8	96.5613	1002.8	96.2465	1002.8	94.35
1003.28	96.4991	1003.28	96.2028	1003.29	94.32
1003.77	96.4352	1003.77	96.1589	1003.77	94.29
1004.25	96.3702	1004.25	96.1146	1004.25	94.25
1004.73	96.3041	1004.73	96.0694	1004.73	94.21
1005.21	96.2373	1005.21	96.0231	1005.21	94.17
1005.7	96.1699	1005.7	95.9753	1005.7	94.12
1006.18	96.1022	1006.18	95.926	1006.18	94.07
1006.66	96.034	1006.66	95.8753	1006.66	94.01
1007.14	95.9658	1007.14	95.8239	1007.14	93.96
1007.62	95.8976	1007.62	95.7721	1007.62	93.9
1008.11	95.8301	1008.11	95.721	1008.11	93.83
1008.59	95.7636	1008.59	95.6712	1008.59	93.77
1009.07	95.6993	1009.07	95.6233	1009.07	93.7
1009.55	95.6376	1009.55	95.578	1009.55	93.64
1010.03	95.5796	1010.03	95.5356	1010.03	93.57
1010.52	95.5258	1010.52	95.4963	1010.52	93.5
1011	95.4767	1011	95.4603	1011	93.44
1011.48	95.4326	1011.48	95.4276	1011.48	93.37
1011.96	95.394	1011.96	95.3984	1011.96	93.31
1012.45	95.361	1012.45	95.3728	1012.45	93.25
1012.93	95.3342	1012.93	95.3513	1012.93	93.19
1013.41	95.3137	1013.41	95.3341	1013.41	93.13
1013.89	95.3	1013.89	95.3215	1013.89	93.09
1014.37	95.2932	1014.37	95.3137	1014.37	93.05
1014.86	95.2935	1014.86	95.3107	1014.86	93.01
1015.34	95.3009	1015.34	95.3121	1015.34	92.98
1015.82	95.3153	1015.82	95.3177	1015.82	92.96
1016.3	95.3363	1016.3	95.3269	1016.3	92.94
1016.78	95.3639	1016.78	95.3393	1016.78	92.92
1017.27	95.397	1017.27	95.3545	1017.27	92.91
1017.75	95.4352	1017.75	95.3718	1017.75	92.9
1018.23	95.4771	1018.23	95.3911	1018.23	92.89
1018.71	95.5216	1018.71	95.4118	1018.71	92.88
1019.2	95.567	1019.2	95.4337	1019.2	92.86
1019.68	95.6123	1019.68	95.4563	1019.68	92.85
1020.16	95.6556	1020.16	95.4792	1020.16	92.84
1020.64	95.6961	1020.64	95.5019	1020.64	92.83
1021.12	95.7323	1021.12	95.5236	1021.12	92.82
1021.61	95.7634	1021.61	95.5436	1021.61	92.81
1022.09	95.7887	1022.09	95.5609	1022.09	92.8
1022.57	95.8078	1022.57	95.5749	1022.57	92.79
1023.05	95.8206	1023.05	95.5852	1023.05	92.78
1023.53	95.8276	1023.53	95.5914	1023.53	92.78
1024.02	95.8294	1024.02	95.5938	1024.02	92.77
1024.5	95.8269	1024.5	95.5929	1024.5	92.76
1024.98	95.821	1024.98	95.5896	1024.98	92.75
1025.46	95.8129	1025.46	95.5848	1025.46	92.74
1025.94	95.8033	1025.94	95.5794	1025.94	92.72
1026.43	95.7929	1026.43	95.5742	1026.43	92.71
1026.91	95.7821	1026.91	95.5697	1026.91	92.7
1027.39	95.7714	1027.39	95.5661	1027.39	92.69
1027.87	95.7609	1027.87	95.5634	1027.87	92.68
1028.36	95.7508	1028.36	95.5611	1028.36	92.68
1028.84	95.7409	1028.84	95.5588	1028.84	92.67
1029.32	95.7314	1029.32	95.556	1029.32	92.67
1029.8	95.7217	1029.8	95.5523	1029.8	92.66
1030.28	95.7118	1030.28	95.5473	1030.28	92.66
1030.77	95.7015	1030.77	95.541	1030.77	92.66
1031.25	95.6906	1031.25	95.5336	1031.25	92.65
1031.73	95.6789	1031.73	95.5253	1031.73	92.65
1032.21	95.6663	1032.21	95.5166	1032.21	92.64
1032.69	95.6525	1032.69	95.5075	1032.69	92.64
1033.18	95.6375	1033.18	95.4982	1033.18	92.63
1033.66	95.6206	1033.66	95.4885	1033.66	92.62
1034.14	95.6019	1034.14	95.4785	1034.14	92.61
1034.62	95.5809	1034.62	95.468	1034.62	92.61
1035.1	95.5579	1035.1	95.4572	1035.1	92.59
1035.59	95.5329	1035.59	95.4463	1035.59	92.58
1036.07	95.5064	1036.07	95.4359	1036.07	92.57
1036.55	95.4789	1036.55	95.4263	1036.55	92.56
1037.03	95.4512	1037.03	95.4179	1037.03	92.54
1037.52	95.4234	1037.52	95.4108	1037.52	92.53
1038	95.3961	1038	95.4047	1038	92.52
1038.48	95.3694	1038.48	95.3992	1038.48	92.51
1038.96	95.3434	1038.96	95.3937	1038.96	92.5
1039.44	95.3179	1039.44	95.3872	1039.44	92.49
1039.93	95.2927	1039.93	95.3793	1039.93	92.49
1040.41	95.2675	1040.41	95.3696	1040.41	92.49
1040.89	95.2421	1040.89	95.3578	1040.89	92.48
1041.37	95.216	1041.37	95.344	1041.37	92.48
1041.85	95.1888	1041.85	95.3288	1041.85	92.48
1042.34	95.1603	1042.34	95.3124	1042.34	92.48
1042.82	95.1304	1042.82	95.2956	1042.82	92.48
1043.3	95.0993	1043.3	95.279	1043.3	92.48
1043.78	95.0674	1043.78	95.263	1043.78	92.48
1044.27	95.0349	1044.27	95.2482	1044.27	92.48
1044.75	95.0024	1044.75	95.2348	1044.75	92.48
1045.23	94.9702	1045.23	95.223	1045.23	92.48
1045.71	94.9387	1045.71	95.2126	1045.71	92.49
1046.19	94.9077	1046.19	95.2035	1046.19	92.49
1046.67	94.8774	1046.67	95.1955	1046.68	92.5
1047.16	94.8478	1047.16	95.1883	1047.16	92.51
1047.64	94.8191	1047.64	95.1817	1047.64	92.51
1048.12	94.7913	1048.12	95.1756	1048.12	92.52
1048.6	94.7649	1048.6	95.1698	1048.6	92.52
1049.09	94.7398	1049.09	95.1644	1049.09	92.53
1049.57	94.7163	1049.57	95.1593	1049.57	92.53
1050.05	94.6944	1050.05	95.1549	1050.05	92.53
1050.53	94.6741	1050.53	95.1513	1050.53	92.54
1051.01	94.6551	1051.01	95.1487	1051.01	92.54
1051.5	94.6376	1051.5	95.1475	1051.5	92.54
1051.98	94.6214	1051.98	95.1476	1051.98	92.55
1052.46	94.6067	1052.46	95.1489	1052.46	92.55
1052.94	94.5932	1052.94	95.1513	1052.94	92.56
1053.42	94.5812	1053.42	95.1545	1053.43	92.56
1053.91	94.5709	1053.91	95.1581	1053.91	92.56
1054.39	94.5625	1054.39	95.1622	1054.39	92.57
1054.87	94.5562	1054.87	95.1669	1054.87	92.57
1055.35	94.5526	1055.35	95.1726	1055.35	92.57
1055.84	94.5519	1055.84	95.1798	1055.84	92.57
1056.32	94.5543	1056.32	95.189	1056.32	92.58
1056.8	94.5596	1056.8	95.2004	1056.8	92.59
1057.28	94.5677	1057.28	95.2141	1057.28	92.59
1057.76	94.5779	1057.76	95.2298	1057.76	92.61
1058.25	94.5897	1058.25	95.247	1058.25	92.62
1058.73	94.6023	1058.73	95.2646	1058.73	92.63
1059.21	94.6153	1059.21	95.282	1059.21	92.64
1059.69	94.6277	1059.69	95.2982	1059.69	92.65
1060.17	94.6391	1060.17	95.3126	1060.18	92.66
1060.66	94.6492	1060.66	95.3248	1060.66	92.67
1061.14	94.6576	1061.14	95.3345	1061.14	92.68
1061.62	94.6643	1061.62	95.3418	1061.62	92.69
1062.1	94.6695	1062.1	95.347	1062.1	92.69
1062.59	94.6735	1062.59	95.3504	1062.59	92.7
1063.07	94.677	1063.07	95.3525	1063.07	92.71
1063.55	94.6802	1063.55	95.3534	1063.55	92.72
1064.03	94.6836	1064.03	95.3535	1064.03	92.73
1064.51	94.6873	1064.51	95.3528	1064.51	92.74
1065	94.6914	1065	95.3513	1065	92.75
1065.48	94.6956	1065.48	95.3492	1065.48	92.75
1065.96	94.6998	1065.96	95.3466	1065.96	92.76
1066.44	94.7039	1066.44	95.3438	1066.44	92.77
1066.92	94.7079	1066.92	95.3413	1066.92	92.77
1067.41	94.7118	1067.41	95.3393	1067.41	92.78
1067.89	94.7157	1067.89	95.3381	1067.89	92.79
1068.37	94.7198	1068.37	95.3377	1068.37	92.8
1068.85	94.7243	1068.85	95.3383	1068.85	92.81
1069.34	94.7293	1069.34	95.3395	1069.34	92.82
1069.82	94.7354	1069.82	95.3415	1069.82	92.83
1070.3	94.7427	1070.3	95.3441	1070.3	92.84
1070.78	94.7519	1070.78	95.3473	1070.78	92.86
1071.26	94.7633	1071.26	95.3513	1071.26	92.88
1071.74	94.7773	1071.74	95.3565	1071.75	92.89
1072.23	94.7938	1072.23	95.363	1072.23	92.91
1072.71	94.8127	1072.71	95.3711	1072.71	92.94
1073.19	94.8335	1073.19	95.3809	1073.19	92.96
1073.67	94.8558	1073.67	95.3926	1073.67	92.98
1074.16	94.879	1074.16	95.4059	1074.16	93.01
1074.64	94.9029	1074.64	95.4207	1074.64	93.04
1075.12	94.9269	1075.12	95.4365	1075.12	93.07
1075.6	94.9513	1075.6	95.4529	1075.6	93.1
1076.08	94.9757	1076.08	95.4693	1076.08	93.13
1076.57	95.0006	1076.57	95.4853	1076.57	93.17
1077.05	95.0259	1077.05	95.5005	1077.05	93.2
1077.53	95.052	1077.53	95.5148	1077.53	93.24
1078.01	95.079	1078.01	95.5282	1078.01	93.27
1078.49	95.107	1078.49	95.541	1078.5	93.31
1078.98	95.1363	1078.98	95.5536	1078.98	93.34
1079.46	95.1669	1079.46	95.5663	1079.46	93.38
1079.94	95.1988	1079.94	95.5796	1079.94	93.42
1080.42	95.232	1080.42	95.5939	1080.42	93.46
1080.91	95.2664	1080.91	95.6092	1080.91	93.49
1081.39	95.3021	1081.39	95.6259	1081.39	93.53
1081.87	95.3386	1081.87	95.6438	1081.87	93.57
1082.35	95.3761	1082.35	95.663	1082.35	93.61
1082.83	95.4142	1082.83	95.683	1082.83	93.64
1083.32	95.4527	1083.32	95.7039	1083.32	93.68
1083.8	95.4912	1083.8	95.725	1083.8	93.72
1084.28	95.5294	1084.28	95.7463	1084.28	93.75
1084.76	95.567	1084.76	95.7675	1084.76	93.78
1085.24	95.6039	1085.24	95.7886	1085.25	93.82
1085.73	95.6398	1085.73	95.8096	1085.73	93.85
1086.21	95.6747	1086.21	95.8306	1086.21	93.88
1086.69	95.7082	1086.69	95.8517	1086.69	93.91
1087.17	95.7404	1087.17	95.8728	1087.17	93.94
1087.65	95.7706	1087.65	95.8938	1087.66	93.97
1088.14	95.7986	1088.14	95.9142	1088.14	93.99
1088.62	95.8239	1088.62	95.9336	1088.62	94.02
1089.1	95.8463	1089.1	95.9513	1089.1	94.05
1089.58	95.8655	1089.58	95.9668	1089.58	94.07
1090.07	95.8813	1090.07	95.98	1090.07	94.09
1090.55	95.8937	1090.55	95.9905	1090.55	94.11
1091.03	95.9026	1091.03	95.9985	1091.03	94.13
1091.51	95.908	1091.51	96.0042	1091.51	94.14
1091.99	95.91	1091.99	96.0079	1091.99	94.16
1092.48	95.9086	1092.48	96.0099	1092.48	94.17
1092.96	95.904	1092.96	96.0106	1092.96	94.18
1093.44	95.8966	1093.44	96.0102	1093.44	94.18
1093.92	95.8866	1093.92	96.0089	1093.92	94.19
1094.4	95.8745	1094.4	96.0066	1094.41	94.19
1094.89	95.8609	1094.89	96.0033	1094.89	94.19
1095.37	95.846	1095.37	95.999	1095.37	94.19
1095.85	95.8302	1095.85	95.9937	1095.85	94.19
1096.33	95.8136	1096.33	95.9875	1096.33	94.18
1096.82	95.7963	1096.82	95.9805	1096.82	94.18
1097.3	95.7782	1097.3	95.9729	1097.3	94.17
1097.78	95.7595	1097.78	95.9648	1097.78	94.16
1098.26	95.7401	1098.26	95.9563	1098.26	94.15
1098.74	95.7201	1098.74	95.9476	1098.74	94.13
1099.23	95.6997	1099.23	95.9385	1099.23	94.12
1099.71	95.679	1099.71	95.9291	1099.71	94.11
1100.19	95.6582	1100.19	95.9195	1100.19	94.1
1100.67	95.6377	1100.67	95.91	1100.67	94.09
1101.15	95.6178	1101.15	95.9009	1101.16	94.08
1101.64	95.599	1101.64	95.8926	1101.64	94.07
1102.12	95.5814	1102.12	95.8856	1102.12	94.07
1102.6	95.5657	1102.6	95.8801	1102.6	94.06
1103.08	95.5522	1103.08	95.8764	1103.08	94.06
1103.57	95.5412	1103.57	95.8744	1103.57	94.06
1104.05	95.5327	1104.05	95.8737	1104.05	94.06
1104.53	95.5269	1104.53	95.8741	1104.53	94.07
1105.01	95.5234	1105.01	95.8748	1105.01	94.07
1105.49	95.5217	1105.49	95.8754	1105.49	94.08
1105.98	95.5211	1105.98	95.8753	1105.98	94.09
1106.46	95.5207	1106.46	95.8741	1106.46	94.1
1106.94	95.5196	1106.94	95.8716	1106.94	94.11
1107.42	95.5175	1107.42	95.868	1107.42	94.11
1107.9	95.514	1107.9	95.8635	1107.9	94.12
1108.39	95.5096	1108.39	95.8588	1108.39	94.13
1108.87	95.5048	1108.87	95.8546	1108.87	94.14
1109.35	95.5005	1109.35	95.8516	1109.35	94.14
1109.83	95.4975	1109.83	95.8505	1109.83	94.15
1110.32	95.4969	1110.32	95.8517	1110.32	94.16
1110.8	95.4986	1110.8	95.8553	1110.8	94.17
1111.28	95.5028	1111.28	95.8611	1111.28	94.18
1111.76	95.5087	1111.76	95.8688	1111.76	94.19
1112.24	95.5155	1112.24	95.8779	1112.24	94.19
1112.72	95.522	1112.72	95.888	1112.73	94.2
1113.21	95.5272	1113.21	95.8987	1113.21	94.2
1113.69	95.5302	1113.69	95.9098	1113.69	94.2
1114.17	95.5305	1114.17	95.9211	1114.17	94.2
1114.65	95.5278	1114.65	95.9327	1114.65	94.2
1115.14	95.5223	1115.14	95.9446	1115.14	94.19
1115.62	95.5146	1115.62	95.9569	1115.62	94.18
1116.1	95.5053	1116.1	95.9696	1116.1	94.17
1116.58	95.4951	1116.58	95.9827	1116.58	94.16
1117.06	95.485	1117.06	95.996	1117.06	94.15
1117.55	95.4753	1117.55	96.0092	1117.55	94.14
1118.03	95.4665	1118.03	96.022	1118.03	94.13
1118.51	95.4586	1118.51	96.0339	1118.51	94.12
1118.99	95.4513	1118.99	96.0446	1118.99	94.12
1119.47	95.4443	1119.47	96.054	1119.48	94.11
1119.96	95.4371	1119.96	96.0619	1119.96	94.1
1120.44	95.4294	1120.44	96.0682	1120.44	94.1
1120.92	95.4211	1120.92	96.0731	1120.92	94.09
1121.4	95.412	1121.4	96.0766	1121.4	94.08
1121.88	95.4025	1121.88	96.0788	1121.89	94.07
1122.37	95.393	1122.37	96.0799	1122.37	94.06
1122.85	95.3841	1122.85	96.0801	1122.85	94.04
1123.33	95.3763	1123.33	96.0798	1123.33	94.03
1123.81	95.3702	1123.81	96.0792	1123.81	94.02
1124.3	95.3663	1124.3	96.0789	1124.3	94.01
1124.78	95.3648	1124.78	96.0793	1124.78	94
1125.26	95.3656	1125.26	96.0806	1125.26	93.99
1125.74	95.3688	1125.74	96.0833	1125.74	93.99
1126.22	95.3737	1126.22	96.0873	1126.23	93.99
1126.71	95.38	1126.71	96.0927	1126.71	93.99
1127.19	95.3873	1127.19	96.0994	1127.19	94
1127.67	95.3951	1127.67	96.1072	1127.67	94.01
1128.15	95.4032	1128.15	96.116	1128.15	94.02
1128.63	95.4115	1128.63	96.1258	1128.64	94.03
1129.12	95.4197	1129.12	96.1363	1129.12	94.04
1129.6	95.428	1129.6	96.1474	1129.6	94.06
1130.08	95.4362	1130.08	96.1589	1130.08	94.07
1130.56	95.4445	1130.56	96.1708	1130.56	94.09
1131.05	95.4526	1131.05	96.1827	1131.05	94.11
1131.53	95.4607	1131.53	96.1944	1131.53	94.12
1132.01	95.4687	1132.01	96.2057	1132.01	94.14
1132.49	95.4765	1132.49	96.2165	1132.49	94.16
1132.97	95.4839	1132.97	96.2265	1132.97	94.18
1133.46	95.4908	1133.46	96.2358	1133.46	94.2
1133.94	95.4969	1133.94	96.2443	1133.94	94.22
1134.42	95.5018	1134.42	96.252	1134.42	94.24
1134.9	95.5051	1134.9	96.259	1134.9	94.26
1135.38	95.5067	1135.38	96.2654	1135.39	94.28
1135.87	95.5065	1135.87	96.2713	1135.87	94.29
1136.35	95.5045	1136.35	96.2766	1136.35	94.31
1136.83	95.5009	1136.83	96.2815	1136.83	94.33
1137.31	95.496	1137.31	96.2858	1137.31	94.34
1137.8	95.4898	1137.8	96.2893	1137.8	94.35
1138.28	95.4828	1138.28	96.2917	1138.28	94.36
1138.76	95.4748	1138.76	96.293	1138.76	94.37
1139.24	95.466	1139.24	96.2928	1139.24	94.38
1139.72	95.4559	1139.72	96.2911	1139.72	94.39
1140.21	95.4443	1140.21	96.2879	1140.21	94.39
1140.69	95.4307	1140.69	96.2831	1140.69	94.39
1141.17	95.4147	1141.17	96.2767	1141.17	94.39
1141.65	95.3959	1141.65	96.2685	1141.65	94.39
1142.13	95.3744	1142.13	96.2586	1142.13	94.38
1142.62	95.35	1142.62	96.2468	1142.62	94.37
1143.1	95.3235	1143.1	96.233	1143.1	94.36
1143.58	95.2953	1143.58	96.2172	1143.58	94.35
1144.06	95.2662	1144.06	96.1997	1144.06	94.34
1144.55	95.237	1144.55	96.1805	1144.55	94.32
1145.03	95.2083	1145.03	96.1601	1145.03	94.31
1145.51	95.1804	1145.51	96.1388	1145.51	94.29
1145.99	95.1534	1145.99	96.117	1145.99	94.27
1146.47	95.1273	1146.47	96.0952	1146.47	94.25
1146.96	95.1019	1146.96	96.0736	1146.96	94.23
1147.44	95.0767	1147.44	96.0522	1147.44	94.21
1147.92	95.0516	1147.92	96.031	1147.92	94.18
1148.4	95.0262	1148.4	96.01	1148.4	94.16
1148.88	95.0003	1148.88	95.9889	1148.88	94.13
1149.37	94.9734	1149.37	95.9674	1149.37	94.1
1149.85	94.9455	1149.85	95.9456	1149.85	94.08
1150.33	94.9163	1150.33	95.9234	1150.33	94.05
1150.81	94.8858	1150.81	95.901	1150.81	94.02
1151.3	94.8542	1151.3	95.8788	1151.3	93.99
1151.78	94.8217	1151.78	95.8571	1151.78	93.96
1152.26	94.7888	1152.26	95.8362	1152.26	93.93
1152.74	94.7562	1152.74	95.8165	1152.74	93.9
1153.22	94.7242	1153.22	95.798	1153.22	93.87
1153.7	94.6936	1153.7	95.7805	1153.71	93.84
1154.19	94.6644	1154.19	95.7639	1154.19	93.81
1154.67	94.6368	1154.67	95.7477	1154.67	93.78
1155.15	94.6105	1155.15	95.7318	1155.15	93.75
1155.63	94.5853	1155.63	95.7158	1155.63	93.72
1156.12	94.5607	1156.12	95.6995	1156.12	93.7
1156.6	94.5365	1156.6	95.6831	1156.6	93.67
1157.08	94.5123	1157.08	95.6665	1157.08	93.65
1157.56	94.4882	1157.56	95.6499	1157.56	93.63
1158.04	94.4643	1158.04	95.6337	1158.04	93.62
1158.53	94.4413	1158.53	95.618	1158.53	93.6
1159.01	94.4197	1159.01	95.6032	1159.01	93.59
1159.49	94.4	1159.49	95.5895	1159.49	93.58
1159.97	94.3827	1159.97	95.5771	1159.97	93.57
1160.45	94.368	1160.45	95.5662	1160.46	93.56
1160.94	94.3556	1160.94	95.5568	1160.94	93.56
1161.42	94.3453	1161.42	95.549	1161.42	93.55
1161.9	94.3365	1161.9	95.543	1161.9	93.55
1162.38	94.3289	1162.38	95.5388	1162.38	93.55
1162.87	94.3222	1162.87	95.5366	1162.87	93.55
1163.35	94.3163	1163.35	95.5365	1163.35	93.55
1163.83	94.3114	1163.83	95.5385	1163.83	93.56
1164.31	94.3079	1164.31	95.5424	1164.31	93.57
1164.79	94.3059	1164.79	95.5478	1164.79	93.58
1165.28	94.3061	1165.28	95.5542	1165.28	93.59
1165.76	94.3082	1165.76	95.5608	1165.76	93.6
1166.24	94.3123	1166.24	95.5668	1166.24	93.62
1166.72	94.318	1166.72	95.5718	1166.72	93.63
1167.2	94.325	1167.2	95.5752	1167.2	93.65
1167.69	94.3326	1167.69	95.5768	1167.69	93.66
1168.17	94.3406	1168.17	95.5769	1168.17	93.68
1168.65	94.3484	1168.65	95.5759	1168.65	93.7
1169.13	94.3558	1169.13	95.5743	1169.13	93.72
1169.62	94.363	1169.62	95.573	1169.62	93.75
1170.1	94.3704	1170.1	95.5725	1170.1	93.77
1170.58	94.3783	1170.58	95.5737	1170.58	93.8
1171.06	94.3876	1171.06	95.5768	1171.06	93.82
1171.54	94.3988	1171.54	95.5822	1171.54	93.85
1172.03	94.4124	1172.03	95.5899	1172.03	93.88
1172.51	94.4285	1172.51	95.5995	1172.51	93.92
1172.99	94.4473	1172.99	95.6109	1172.99	93.95
1173.47	94.4683	1173.47	95.6235	1173.47	93.99
1173.95	94.4913	1173.95	95.6371	1173.95	94.02
1174.44	94.5158	1174.44	95.6513	1174.44	94.06
1174.92	94.5413	1174.92	95.6658	1174.92	94.1
1175.4	94.5674	1175.4	95.6804	1175.4	94.13
1175.88	94.5936	1175.88	95.695	1175.88	94.17
1176.37	94.6194	1176.37	95.7096	1176.37	94.21
1176.85	94.6448	1176.85	95.7242	1176.85	94.24
1177.33	94.6696	1177.33	95.7388	1177.33	94.27
1177.81	94.6938	1177.81	95.7535	1177.81	94.3
1178.29	94.7176	1178.29	95.7684	1178.29	94.33
1178.78	94.7415	1178.78	95.7834	1178.78	94.35
1179.26	94.7656	1179.26	95.7986	1179.26	94.37
1179.74	94.7903	1179.74	95.8136	1179.74	94.4
1180.22	94.8156	1180.22	95.8282	1180.22	94.42
1180.7	94.8413	1180.7	95.842	1180.7	94.44
1181.19	94.8671	1181.19	95.8545	1181.19	94.46
1181.67	94.8926	1181.67	95.8657	1181.67	94.47
1182.15	94.9171	1182.15	95.8755	1182.15	94.49
1182.63	94.9403	1182.63	95.884	1182.63	94.5
1183.11	94.9614	1183.11	95.8913	1183.11	94.51
1183.6	94.9803	1183.6	95.8979	1183.6	94.52
1184.08	94.9966	1184.08	95.904	1184.08	94.53
1184.56	95.0103	1184.56	95.9097	1184.56	94.53
1185.04	95.0215	1185.04	95.915	1185.04	94.54
1185.53	95.0304	1185.53	95.92	1185.53	94.54
1186.01	95.0372	1186.01	95.9244	1186.01	94.54
1186.49	95.0423	1186.49	95.9281	1186.49	94.54
1186.97	95.0456	1186.97	95.9309	1186.97	94.54
1187.45	95.0473	1187.45	95.9328	1187.45	94.54
1187.94	95.0471	1187.94	95.9337	1187.94	94.53
1188.42	95.045	1188.42	95.9338	1188.42	94.52
1188.9	95.0408	1188.9	95.9332	1188.9	94.51
1189.38	95.0345	1189.38	95.932	1189.38	94.5
1189.86	95.026	1189.86	95.9302	1189.86	94.49
1190.35	95.0155	1190.35	95.9277	1190.35	94.47
1190.83	95.003	1190.83	95.9241	1190.83	94.45
1191.31	94.9886	1191.31	95.9192	1191.31	94.43
1191.79	94.9724	1191.79	95.9127	1191.79	94.42
1192.28	94.9543	1192.28	95.9042	1192.28	94.4
1192.76	94.9341	1192.76	95.8939	1192.76	94.37
1193.24	94.9117	1193.24	95.8818	1193.24	94.35
1193.72	94.8871	1193.72	95.8684	1193.72	94.32
1194.2	94.8602	1194.2	95.8539	1194.2	94.3
1194.68	94.831	1194.68	95.8388	1194.69	94.26
1195.17	94.7995	1195.17	95.8234	1195.17	94.23
1195.65	94.7657	1195.65	95.8077	1195.65	94.19
1196.13	94.7297	1196.13	95.7917	1196.13	94.15
1196.61	94.6915	1196.61	95.775	1196.61	94.11
1197.1	94.6513	1197.1	95.7571	1197.1	94.07
1197.58	94.6087	1197.58	95.7373	1197.58	94.03
1198.06	94.5641	1198.06	95.7152	1198.06	93.98
1198.54	94.5172	1198.54	95.6901	1198.54	93.93
1199.02	94.4682	1199.02	95.6618	1199.02	93.88
1199.51	94.4168	1199.51	95.6302	1199.51	93.83
1199.99	94.3633	1199.99	95.5957	1199.99	93.78
1200.47	94.3074	1200.47	95.5585	1200.47	93.72
1200.95	94.2492	1200.95	95.5195	1200.95	93.66
1201.43	94.1889	1201.43	95.4792	1201.44	93.6
1201.92	94.1264	1201.92	95.4385	1201.92	93.54
1202.4	94.0619	1202.4	95.3978	1202.4	93.48
1202.88	93.9957	1202.88	95.3573	1202.88	93.42
1203.36	93.9277	1203.36	95.3172	1203.36	93.35
1203.85	93.8582	1203.85	95.2771	1203.85	93.29
1204.33	93.7874	1204.33	95.2368	1204.33	93.22
1204.81	93.7155	1204.81	95.1959	1204.81	93.15
1205.29	93.6426	1205.29	95.1541	1205.29	93.08
1205.77	93.5688	1205.77	95.111	1205.77	93.01
1206.26	93.4942	1206.26	95.0666	1206.26	92.94
1206.74	93.419	1206.74	95.021	1206.74	92.86
1207.22	93.3428	1207.22	94.9742	1207.22	92.78
1207.7	93.2658	1207.7	94.9265	1207.7	92.7
1208.18	93.1876	1208.18	94.8778	1208.18	92.62
1208.67	93.1082	1208.67	94.8285	1208.67	92.54
1209.15	93.0274	1209.15	94.7785	1209.15	92.46
1209.63	92.9453	1209.63	94.7279	1209.63	92.38
1210.11	92.8617	1210.11	94.6769	1210.11	92.29
1210.6	92.7766	1210.6	94.6256	1210.6	92.21
1211.08	92.6896	1211.08	94.574	1211.08	92.13
1211.56	92.6006	1211.56	94.5221	1211.56	92.05
1212.04	92.5092	1212.04	94.4698	1212.04	91.97
1212.52	92.4153	1212.52	94.4171	1212.52	91.89
1213.01	92.3188	1213.01	94.3636	1213.01	91.81
1213.49	92.2199	1213.49	94.3093	1213.49	91.73
1213.97	92.1189	1213.97	94.254	1213.97	91.65
1214.45	92.0166	1214.45	94.1977	1214.45	91.56
1214.93	91.9133	1214.93	94.1405	1214.93	91.48
1215.42	91.8098	1215.42	94.0825	1215.42	91.4
1215.9	91.7062	1215.9	94.024	1215.9	91.32
1216.38	91.6029	1216.38	93.9654	1216.38	91.24
1216.86	91.4999	1216.86	93.9067	1216.86	91.16
1217.35	91.3972	1217.35	93.8484	1217.35	91.08
1217.83	91.2946	1217.83	93.7905	1217.83	91.01
1218.31	91.192	1218.31	93.733	1218.31	90.94
1218.79	91.0891	1218.79	93.6759	1218.79	90.87
1219.27	90.986	1219.27	93.619	1219.27	90.8
1219.76	90.8825	1219.76	93.5625	1219.76	90.74
1220.24	90.779	1220.24	93.5063	1220.24	90.67
1220.72	90.6758	1220.72	93.4506	1220.72	90.6
1221.2	90.5735	1221.2	93.3958	1221.2	90.54
1221.68	90.4726	1221.68	93.3422	1221.68	90.47
1222.17	90.3738	1222.17	93.2904	1222.17	90.41
1222.65	90.2774	1222.65	93.2406	1222.65	90.35
1223.13	90.1839	1223.13	93.1929	1223.13	90.29
1223.61	90.0931	1223.61	93.1473	1223.61	90.23
1224.09	90.0051	1224.09	93.1037	1224.09	90.17
1224.58	89.9198	1224.58	93.0619	1224.58	90.12
1225.06	89.8375	1225.06	93.0218	1225.06	90.06
1225.54	89.7582	1225.54	92.983	1225.54	90.01
1226.02	89.6825	1226.02	92.9455	1226.02	89.96
1226.51	89.6103	1226.51	92.9091	1226.51	89.91
1226.99	89.5419	1226.99	92.8739	1226.99	89.86
1227.47	89.4773	1227.47	92.8397	1227.47	89.82
1227.95	89.4164	1227.95	92.8066	1227.95	89.77
1228.43	89.3591	1228.43	92.7746	1228.43	89.73
1228.91	89.3052	1228.91	92.744	1228.92	89.7
1229.4	89.2545	1229.4	92.7148	1229.4	89.67
1229.88	89.2072	1229.88	92.6873	1229.88	89.64
1230.36	89.1629	1230.36	92.6616	1230.36	89.62
1230.84	89.1219	1230.84	92.6381	1230.84	89.6
1231.33	89.0841	1231.33	92.6167	1231.33	89.59
1231.81	89.0501	1231.81	92.5978	1231.81	89.59
1232.29	89.02	1232.29	92.5815	1232.29	89.59
1232.77	88.9944	1232.77	92.5679	1232.77	89.59
1233.26	88.9734	1233.26	92.5571	1233.26	89.61
1233.74	88.9574	1233.74	92.5491	1233.74	89.62
1234.22	88.9459	1234.22	92.5436	1234.22	89.64
1234.7	88.9386	1234.7	92.5403	1234.7	89.66
1235.18	88.9348	1235.18	92.5387	1235.18	89.69
1235.66	88.9341	1235.66	92.5385	1235.67	89.72
1236.15	88.9358	1236.15	92.5394	1236.15	89.75
1236.63	88.94	1236.63	92.5413	1236.63	89.78
1237.11	88.9466	1237.11	92.5441	1237.11	89.81
1237.59	88.9559	1237.59	92.5482	1237.59	89.84
1238.08	88.9681	1238.08	92.5537	1238.08	89.87
1238.56	88.9837	1238.56	92.561	1238.56	89.9
1239.04	89.0026	1239.04	92.5702	1239.04	89.93
1239.52	89.0252	1239.52	92.5817	1239.52	89.96
1240	89.0514	1240	92.5955	1240	89.99
1240.49	89.0812	1240.49	92.6116	1240.49	90.02
1240.97	89.1143	1240.97	92.6297	1240.97	90.05
1241.45	89.1505	1241.45	92.6495	1241.45	90.08
1241.93	89.1889	1241.93	92.6705	1241.93	90.12
1242.41	89.2292	1242.41	92.692	1242.42	90.15
1242.9	89.2706	1242.9	92.7135	1242.9	90.19
1243.38	89.3128	1243.38	92.7347	1243.38	90.23
1243.86	89.3555	1243.86	92.7554	1243.86	90.27
1244.34	89.399	1244.34	92.7757	1244.34	90.31
1244.83	89.4434	1244.83	92.7957	1244.83	90.34
1245.31	89.4891	1245.31	92.8159	1245.31	90.38
1245.79	89.5364	1245.79	92.8366	1245.79	90.42
1246.27	89.5852	1246.27	92.8581	1246.27	90.46
1246.75	89.6355	1246.75	92.8805	1246.75	90.49
1247.24	89.6874	1247.24	92.9038	1247.24	90.53
1247.72	89.7404	1247.72	92.9279	1247.72	90.56
1248.2	89.7948	1248.2	92.9525	1248.2	90.59
1248.68	89.8504	1248.68	92.977	1248.68	90.62
1249.16	89.9072	1249.16	93.001	1249.16	90.65
1249.65	89.965	1249.65	93.024	1249.65	90.68
1250.13	90.0237	1250.13	93.0455	1250.13	90.71
1250.61	90.0831	1250.61	93.0654	1250.61	90.73
1251.09	90.1429	1251.09	93.0836	1251.09	90.76
1251.58	90.2027	1251.58	93.1002	1251.58	90.78
1252.06	90.2624	1252.06	93.1156	1252.06	90.8
1252.54	90.3215	1252.54	93.1302	1252.54	90.82
1253.02	90.38	1253.02	93.1441	1253.02	90.84
1253.5	90.4375	1253.5	93.1576	1253.5	90.86
1253.98	90.494	1253.98	93.1706	1253.99	90.87
1254.47	90.5493	1254.47	93.1832	1254.47	90.88
1254.95	90.6038	1254.95	93.1954	1254.95	90.9
1255.43	90.6577	1255.43	93.207	1255.43	90.91
1255.91	90.7116	1255.91	93.2184	1255.91	90.91
1256.4	90.7657	1256.4	93.2299	1256.4	90.92
1256.88	90.8206	1256.88	93.2418	1256.88	90.93
1257.36	90.8761	1257.36	93.2545	1257.36	90.93
1257.84	90.9323	1257.84	93.2685	1257.84	90.94
1258.33	90.9886	1258.33	93.284	1258.33	90.94
1258.81	91.0448	1258.81	93.3013	1258.81	90.95
1259.29	91.1001	1259.29	93.3202	1259.29	90.96
1259.77	91.1543	1259.77	93.341	1259.77	90.97
1260.25	91.2068	1260.25	93.3633	1260.25	90.98
1260.73	91.2574	1260.73	93.3874	1260.74	91
1261.22	91.3057	1261.22	93.4131	1261.22	91.01
1261.7	91.3519	1261.7	93.4407	1261.7	91.03
1262.18	91.396	1262.18	93.4706	1262.18	91.06
1262.66	91.4386	1262.66	93.503	1262.66	91.09
1263.15	91.4802	1263.15	93.5385	1263.15	91.12
1263.63	91.5217	1263.63	93.5775	1263.63	91.16
1264.11	91.5635	1264.11	93.62	1264.11	91.21
1264.59	91.6061	1264.59	93.6658	1264.59	91.26
1265.07	91.6495	1265.07	93.7143	1265.07	91.32
1265.56	91.6934	1265.56	93.7646	1265.56	91.38
1266.04	91.7373	1266.04	93.8154	1266.04	91.44
1266.52	91.7808	1266.52	93.8657	1266.52	91.51
1267	91.8233	1267	93.9142	1267	91.58
1267.48	91.8645	1267.48	93.96	1267.49	91.65
1267.97	91.9044	1267.97	94.0026	1267.97	91.72
1268.45	91.9432	1268.45	94.0417	1268.45	91.79
1268.93	91.981	1268.93	94.0774	1268.93	91.87
1269.41	92.0186	1269.41	94.1099	1269.41	91.94
1269.89	92.0561	1269.89	94.14	1269.9	92.01
1270.38	92.0942	1270.38	94.1683	1270.38	92.08
1270.86	92.1329	1270.86	94.1953	1270.86	92.16
1271.34	92.1726	1271.34	94.2216	1271.34	92.22
1271.82	92.2129	1271.82	94.2475	1271.82	92.29
1272.31	92.2537	1272.31	94.2731	1272.31	92.36
1272.79	92.2945	1272.79	94.2983	1272.79	92.42
1273.27	92.335	1273.27	94.3228	1273.27	92.48
1273.75	92.3747	1273.75	94.3464	1273.75	92.54
1274.23	92.4134	1274.23	94.3689	1274.23	92.6
1274.72	92.4512	1274.72	94.3904	1274.72	92.66
1275.2	92.4883	1275.2	94.4108	1275.2	92.71
1275.68	92.5246	1275.68	94.4304	1275.68	92.76
1276.16	92.5603	1276.16	94.4494	1276.16	92.81
1276.64	92.5954	1276.64	94.4679	1276.65	92.85
1277.13	92.6296	1277.13	94.4862	1277.13	92.89
1277.61	92.6626	1277.61	94.5042	1277.61	92.93
1278.09	92.694	1278.09	94.5219	1278.09	92.96
1278.57	92.7235	1278.57	94.5389	1278.57	93
1279.06	92.751	1279.06	94.5552	1279.06	93.02
1279.54	92.7762	1279.54	94.5703	1279.54	93.05
1280.02	92.7993	1280.02	94.5841	1280.02	93.08
1280.5	92.8204	1280.5	94.5963	1280.5	93.1
1280.98	92.8397	1280.98	94.6069	1280.98	93.12
1281.47	92.8575	1281.47	94.6159	1281.47	93.14
1281.95	92.8742	1281.95	94.6234	1281.95	93.15
1282.43	92.8899	1282.43	94.6296	1282.43	93.17
1282.91	92.9051	1282.91	94.6348	1282.91	93.18
1283.39	92.9197	1283.39	94.6391	1283.4	93.19
1283.88	92.9339	1283.88	94.6428	1283.88	93.2
1284.36	92.9475	1284.36	94.6461	1284.36	93.21
1284.84	92.9606	1284.84	94.6493	1284.84	93.22
1285.32	92.9731	1285.32	94.6525	1285.32	93.23
1285.81	92.9849	1285.81	94.656	1285.81	93.24
1286.29	92.9962	1286.29	94.6599	1286.29	93.25
1286.77	93.0073	1286.77	94.6644	1286.77	93.27
1287.25	93.0182	1287.25	94.6696	1287.25	93.28
1287.73	93.029	1287.73	94.6753	1287.73	93.29
1288.22	93.0397	1288.22	94.6814	1288.22	93.3
1288.7	93.0503	1288.7	94.6879	1288.7	93.32
1289.18	93.0605	1289.18	94.6945	1289.18	93.33
1289.66	93.0704	1289.66	94.7013	1289.66	93.34
1290.14	93.0797	1290.14	94.708	1290.14	93.34
1290.63	93.0889	1290.63	94.7147	1290.63	93.35
1291.11	93.0978	1291.11	94.7213	1291.11	93.35
1291.59	93.1071	1291.59	94.7277	1291.59	93.36
1292.07	93.1169	1292.07	94.7337	1292.07	93.36
1292.56	93.1274	1292.56	94.7394	1292.56	93.36
1293.04	93.1388	1293.04	94.7446	1293.04	93.36
1293.52	93.1513	1293.52	94.7492	1293.52	93.36
1294	93.1647	1294	94.7533	1294	93.36
1294.48	93.179	1294.48	94.7571	1294.48	93.36
1294.96	93.1938	1294.96	94.7609	1294.97	93.36
1295.45	93.2091	1295.45	94.7649	1295.45	93.36
1295.93	93.2244	1295.93	94.7694	1295.93	93.36
1296.41	93.2397	1296.41	94.7747	1296.41	93.36
1296.89	93.2546	1296.89	94.7809	1296.89	93.36
1297.38	93.2693	1297.38	94.7882	1297.38	93.36
1297.86	93.2837	1297.86	94.7964	1297.86	93.36
1298.34	93.2983	1298.34	94.8055	1298.34	93.36
1298.82	93.3131	1298.82	94.8154	1298.82	93.37
1299.3	93.3286	1299.3	94.8261	1299.3	93.37
1299.79	93.345	1299.79	94.8374	1299.79	93.38
1300.27	93.3624	1300.27	94.8494	1300.27	93.38
1300.75	93.3812	1300.75	94.862	1300.75	93.39
1301.23	93.4013	1301.23	94.8753	1301.23	93.39
1301.71	93.423	1301.71	94.8892	1301.72	93.4
1302.2	93.4461	1302.2	94.9038	1302.2	93.41
1302.68	93.4706	1302.68	94.9189	1302.68	93.42
1303.16	93.4962	1303.16	94.9343	1303.16	93.42
1303.64	93.5225	1303.64	94.95	1303.64	93.43
1304.13	93.5493	1304.13	94.9659	1304.13	93.44
1304.61	93.5758	1304.61	94.9819	1304.61	93.45
1305.09	93.6019	1305.09	94.9979	1305.09	93.46
1305.57	93.6272	1305.57	95.0139	1305.57	93.48
1306.05	93.6515	1306.05	95.0298	1306.05	93.49
1306.54	93.6746	1306.54	95.0453	1306.54	93.5
1307.02	93.6965	1307.02	95.0602	1307.02	93.51
1307.5	93.717	1307.5	95.0742	1307.5	93.52
1307.98	93.7362	1307.98	95.0871	1307.98	93.53
1308.46	93.7542	1308.46	95.0985	1308.47	93.53
1308.95	93.7711	1308.95	95.1085	1308.95	93.53
1309.43	93.7871	1309.43	95.1172	1309.43	93.54
1309.91	93.8024	1309.91	95.1249	1309.91	93.54
1310.39	93.817	1310.39	95.1316	1310.39	93.54
1310.88	93.8311	1310.88	95.1378	1310.88	93.54
1311.36	93.8445	1311.36	95.1434	1311.36	93.53
1311.84	93.8571	1311.84	95.1485	1311.84	93.53
1312.32	93.8685	1312.32	95.1531	1312.32	93.53
1312.8	93.8787	1312.8	95.1568	1312.8	93.53
1313.29	93.8873	1313.29	95.1595	1313.29	93.53
1313.77	93.8944	1313.77	95.1607	1313.77	93.52
1314.25	93.8997	1314.25	95.1603	1314.25	93.52
1314.73	93.9035	1314.73	95.158	1314.73	93.52
1315.21	93.9056	1315.21	95.1538	1315.21	93.51
1315.7	93.906	1315.7	95.1478	1315.7	93.51
1316.18	93.9048	1316.18	95.1401	1316.18	93.5
1316.66	93.9018	1316.66	95.1312	1316.66	93.5
1317.14	93.8968	1317.14	95.1211	1317.14	93.49
1317.62	93.8894	1317.62	95.1103	1317.63	93.48
1318.11	93.8793	1318.11	95.0988	1318.11	93.47
1318.59	93.8662	1318.59	95.0868	1318.59	93.45
1319.07	93.8496	1319.07	95.0743	1319.07	93.44
1319.55	93.8294	1319.55	95.0612	1319.55	93.42
1320.04	93.8054	1320.04	95.0475	1320.04	93.41
1320.52	93.7778	1320.52	95.033	1320.52	93.39
1321	93.7467	1321	95.0177	1321	93.37
1321.48	93.7124	1321.48	95.0016	1321.48	93.35
1321.96	93.6752	1321.96	94.9846	1321.96	93.33
1322.45	93.6357	1322.45	94.9667	1322.45	93.3
1322.93	93.5941	1322.93	94.948	1322.93	93.28
1323.41	93.5509	1323.41	94.9286	1323.41	93.25
1323.89	93.5065	1323.89	94.9086	1323.89	93.22
1324.38	93.4614	1324.38	94.8881	1324.38	93.19
1324.86	93.416	1324.86	94.8672	1324.86	93.16
1325.34	93.371	1325.34	94.8459	1325.34	93.13
1325.82	93.3268	1325.82	94.8242	1325.82	93.1
1326.3	93.2839	1326.3	94.8019	1326.3	93.07
1326.79	93.2426	1326.79	94.7789	1326.79	93.04
1327.27	93.2032	1327.27	94.7553	1327.27	93.01
1327.75	93.1655	1327.75	94.7312	1327.75	92.97
1328.23	93.1297	1328.23	94.7069	1328.23	92.94
1328.71	93.0957	1328.71	94.683	1328.71	92.91
1329.2	93.0638	1329.2	94.66	1329.2	92.88
1329.68	93.0342	1329.68	94.6384	1329.68	92.86
1330.16	93.0073	1330.16	94.6189	1330.16	92.83
1330.64	92.9835	1330.64	94.6019	1330.64	92.81
1331.12	92.9632	1331.12	94.5876	1331.12	92.8
1331.61	92.9466	1331.61	94.5759	1331.61	92.78
1332.09	92.9339	1332.09	94.5668	1332.09	92.77
1332.57	92.9253	1332.57	94.5602	1332.57	92.76
1333.05	92.9207	1333.05	94.5559	1333.05	92.75
1333.54	92.92	1333.54	94.5537	1333.54	92.74
1334.02	92.9229	1334.02	94.5534	1334.02	92.73
1334.5	92.9292	1334.5	94.5552	1334.5	92.72
1334.98	92.9388	1334.98	94.5591	1334.98	92.72
1335.46	92.9515	1335.46	94.5653	1335.46	92.71
1335.94	92.9677	1335.94	94.5742	1335.95	92.71
1336.43	92.9875	1336.43	94.586	1336.43	92.71
1336.91	93.0115	1336.91	94.6011	1336.91	92.71
1337.39	93.04	1337.39	94.6197	1337.39	92.71
1337.87	93.0732	1337.87	94.6418	1337.87	92.72
1338.36	93.1105	1338.36	94.667	1338.36	92.74
1338.84	93.1516	1338.84	94.6949	1338.84	92.76
1339.32	93.1954	1339.32	94.7248	1339.32	92.78
1339.8	93.2411	1339.8	94.7561	1339.8	92.8
1340.28	93.2877	1340.28	94.7882	1340.28	92.83
1340.77	93.3345	1340.77	94.8206	1340.77	92.86
1341.25	93.3808	1341.25	94.8528	1341.25	92.89
1341.73	93.4262	1341.73	94.8846	1341.73	92.92
1342.21	93.4704	1342.21	94.9157	1342.21	92.94
1342.69	93.5136	1342.69	94.9462	1342.7	92.97
1343.18	93.5556	1343.18	94.976	1343.18	93
1343.66	93.597	1343.66	95.0053	1343.66	93.02
1344.14	93.6379	1344.14	95.0342	1344.14	93.04
1344.62	93.6784	1344.62	95.0625	1344.62	93.07
1345.11	93.7186	1345.11	95.0902	1345.11	93.09
1345.59	93.7582	1345.59	95.1171	1345.59	93.11
1346.07	93.7969	1346.07	95.1428	1346.07	93.13
1346.55	93.8344	1346.55	95.1673	1346.55	93.14
1347.03	93.8702	1347.03	95.1903	1347.03	93.16
1347.52	93.9043	1347.52	95.2118	1347.52	93.17
1348	93.9362	1348	95.2318	1348	93.18
1348.48	93.966	1348.48	95.2502	1348.48	93.19
1348.96	93.9933	1348.96	95.2671	1348.96	93.2
1349.44	94.0184	1349.44	95.2822	1349.45	93.2
1349.93	94.0409	1349.93	95.2956	1349.93	93.2
1350.41	94.0611	1350.41	95.3072	1350.41	93.21
1350.89	94.0788	1350.89	95.3169	1350.89	93.21
1351.37	94.0939	1351.37	95.3245	1351.37	93.21
1351.86	94.1064	1351.86	95.3299	1351.86	93.2
1352.34	94.1158	1352.34	95.3331	1352.34	93.2
1352.82	94.1217	1352.82	95.3336	1352.82	93.19
1353.3	94.1237	1353.3	95.3313	1353.3	93.18
1353.78	94.1211	1353.78	95.326	1353.78	93.17
1354.27	94.1138	1354.27	95.3178	1354.27	93.16
1354.75	94.1016	1354.75	95.3068	1354.75	93.14
1355.23	94.085	1355.23	95.2933	1355.23	93.12
1355.71	94.0644	1355.71	95.2776	1355.71	93.09
1356.19	94.0406	1356.19	95.2602	1356.19	93.06
1356.68	94.0144	1356.68	95.2414	1356.68	93.03
1357.16	93.9865	1357.16	95.2214	1357.16	93
1357.64	93.9574	1357.64	95.2004	1357.64	92.96
1358.12	93.9274	1358.12	95.1783	1358.12	92.92
1358.61	93.8964	1358.61	95.155	1358.61	92.88
1359.09	93.864	1359.09	95.13	1359.09	92.83
1359.57	93.8296	1359.57	95.1029	1359.57	92.79
1360.05	93.7926	1360.05	95.0731	1360.05	92.74
1360.53	93.7524	1360.53	95.0401	1360.53	92.68
1361.02	93.7084	1361.02	95.0035	1361.02	92.63
1361.5	93.6604	1361.5	94.963	1361.5	92.57
1361.98	93.6086	1361.98	94.9189	1361.98	92.51
1362.46	93.553	1362.46	94.8714	1362.46	92.46
1362.94	93.4944	1362.94	94.821	1362.94	92.4
1363.43	93.433	1363.43	94.7686	1363.43	92.34
1363.91	93.3697	1363.91	94.7148	1363.91	92.29
1364.39	93.3049	1364.39	94.6605	1364.39	92.23
1364.87	93.239	1364.87	94.6064	1364.87	92.18
1365.35	93.1723	1365.35	94.5529	1365.35	92.13
1365.84	93.1049	1365.84	94.5006	1365.84	92.08
1366.32	93.0367	1366.32	94.4495	1366.32	92.04
1366.8	92.9677	1366.8	94.4	1366.8	91.99
1367.28	92.8976	1367.28	94.3521	1367.28	91.95
1367.77	92.827	1367.77	94.3059	1367.77	91.91
1368.25	92.7559	1368.25	94.2616	1368.25	91.87
1368.73	92.685	1368.73	94.2193	1368.73	91.83
1369.21	92.6147	1369.21	94.1789	1369.21	91.8
1369.69	92.5456	1369.69	94.1401	1369.69	91.77
1370.18	92.478	1370.18	94.1026	1370.18	91.74
1370.66	92.4122	1370.66	94.0657	1370.66	91.71
1371.14	92.3484	1371.14	94.0286	1371.14	91.68
1371.62	92.2872	1371.62	93.9911	1371.62	91.65
1372.1	92.2291	1372.1	93.9529	1372.1	91.62
1372.59	92.1748	1372.59	93.9145	1372.59	91.59
1373.07	92.1249	1373.07	93.8763	1373.07	91.56
1373.55	92.0799	1373.55	93.8393	1373.55	91.53
1374.03	92.0401	1374.03	93.8041	1374.03	91.51
1374.52	92.0054	1374.52	93.7715	1374.52	91.5
1375	91.9757	1375	93.7421	1375	91.48
1375.48	91.9507	1375.48	93.7163	1375.48	91.47
1375.96	91.9299	1375.96	93.6943	1375.96	91.46
1376.44	91.9128	1376.44	93.6763	1376.44	91.45
1376.92	91.8985	1376.92	93.6618	1376.93	91.44
1377.41	91.8865	1377.41	93.6508	1377.41	91.42
1377.89	91.8758	1377.89	93.6427	1377.89	91.41
1378.37	91.8662	1378.37	93.6371	1378.37	91.4
1378.85	91.8574	1378.85	93.6337	1378.85	91.38
1379.34	91.8495	1379.34	93.6322	1379.34	91.36
1379.82	91.8426	1379.82	93.6322	1379.82	91.35
1380.3	91.8369	1380.3	93.6333	1380.3	91.34
1380.78	91.8325	1380.78	93.6349	1380.78	91.32
1381.26	91.8295	1381.26	93.6367	1381.26	91.31
1381.75	91.8277	1381.75	93.6384	1381.75	91.3
1382.23	91.8273	1382.23	93.6398	1382.23	91.28
1382.71	91.8283	1382.71	93.6409	1382.71	91.27
1383.19	91.831	1383.19	93.6417	1383.19	91.25
1383.67	91.836	1383.67	93.6424	1383.68	91.23
1384.16	91.844	1384.16	93.6431	1384.16	91.21
1384.64	91.8558	1384.64	93.6439	1384.64	91.19
1385.12	91.8716	1385.12	93.6449	1385.12	91.17
1385.6	91.8915	1385.6	93.646	1385.6	91.16
1386.09	91.915	1386.09	93.6473	1386.09	91.15
1386.57	91.9415	1386.57	93.6487	1386.57	91.14
1387.05	91.9699	1387.05	93.6502	1387.05	91.14
1387.53	91.9991	1387.53	93.6517	1387.53	91.13
1388.01	92.0281	1388.01	93.6534	1388.01	91.13
1388.5	92.0554	1388.5	93.6552	1388.5	91.13
1388.98	92.0801	1388.98	93.6573	1388.98	91.13
1389.46	92.1011	1389.46	93.6596	1389.46	91.12
1389.94	92.1181	1389.94	93.6621	1389.94	91.11
1390.42	92.131	1390.42	93.6647	1390.43	91.1
1390.91	92.1405	1390.91	93.6672	1390.91	91.08
1391.39	92.1472	1391.39	93.6694	1391.39	91.06
1391.87	92.1524	1391.87	93.6708	1391.87	91.03
1392.35	92.1565	1392.35	93.6713	1392.35	91.01
1392.84	92.1605	1392.84	93.6703	1392.84	90.99
1393.32	92.1645	1393.32	93.6679	1393.32	90.96
1393.8	92.1687	1393.8	93.664	1393.8	90.95
1394.28	92.1728	1394.28	93.6588	1394.28	90.93
1394.76	92.1769	1394.76	93.6527	1394.76	90.91
1395.25	92.1804	1395.25	93.6461	1395.25	90.9
1395.73	92.183	1395.73	93.6392	1395.73	90.89
1396.21	92.184	1396.21	93.6322	1396.21	90.88
1396.69	92.1827	1396.69	93.6248	1396.69	90.86
1397.17	92.1782	1397.17	93.6165	1397.17	90.85
1397.66	92.1697	1397.66	93.6063	1397.66	90.83
1398.14	92.1568	1398.14	93.5935	1398.14	90.82
1398.62	92.1392	1398.62	93.5774	1398.62	90.8
1399.1	92.1169	1399.1	93.5577	1399.1	90.77
1399.59	92.0902	1399.59	93.5343	1399.59	90.75
1400.07	92.0591	1400.07	93.5075	1400.07	90.72
1400.55	92.0241	1400.55	93.4778	1400.55	90.69
1401.03	91.9855	1401.03	93.4459	1401.03	90.66
1401.51	91.9443	1401.51	93.4125	1401.51	90.63
1401.99	91.9013	1401.99	93.3781	1402	90.6
1402.48	91.8574	1402.48	93.3434	1402.48	90.56
1402.96	91.8134	1402.96	93.3088	1402.96	90.53
1403.44	91.77	1403.44	93.2744	1403.44	90.5
1403.92	91.7275	1403.92	93.2403	1403.92	90.48
1404.41	91.6862	1404.41	93.2069	1404.41	90.45
1404.89	91.6464	1404.89	93.1743	1404.89	90.43
1405.37	91.6085	1405.37	93.1429	1405.37	90.41
1405.85	91.5731	1405.85	93.1132	1405.85	90.4
1406.33	91.5409	1406.33	93.0858	1406.33	90.39
1406.82	91.5129	1406.82	93.0612	1406.82	90.38
1407.3	91.4899	1407.3	93.0397	1407.3	90.37
1407.78	91.4724	1407.78	93.0214	1407.78	90.37
1408.26	91.4609	1408.26	93.0065	1408.26	90.37
1408.74	91.4552	1408.74	92.9948	1408.75	90.37
1409.23	91.4548	1409.23	92.9859	1409.23	90.39
1409.71	91.4591	1409.71	92.9795	1409.71	90.4
1410.19	91.4674	1410.19	92.9753	1410.19	90.42
1410.67	91.4791	1410.67	92.9729	1410.67	90.44
1411.16	91.4937	1411.16	92.9718	1411.16	90.47
1411.64	91.5111	1411.64	92.9719	1411.64	90.5
1412.12	91.5311	1412.12	92.9727	1412.12	90.53
1412.6	91.5536	1412.6	92.9741	1412.6	90.56
1413.08	91.5784	1413.08	92.976	1413.08	90.58
1413.57	91.6051	1413.57	92.9783	1413.57	90.61
1414.05	91.6332	1414.05	92.9813	1414.05	90.63
1414.53	91.6622	1414.53	92.985	1414.53	90.65
1415.01	91.6922	1415.01	92.9898	1415.01	90.66
1415.49	91.7238	1415.49	92.9962	1415.5	90.67
1415.98	91.759	1415.98	93.005	1415.98	90.68
1416.46	91.8	1416.46	93.0171	1416.46	90.7
1416.94	91.8487	1416.94	93.0329	1416.94	90.71
1417.42	91.9056	1417.42	93.0523	1417.42	90.74
1417.9	91.9703	1417.9	93.0748	1417.91	90.77
1418.39	92.0407	1418.39	93.099	1418.39	90.8
1418.87	92.1143	1418.87	93.1238	1418.87	90.84
1419.35	92.1878	1419.35	93.1477	1419.35	90.88
1419.83	92.2583	1419.83	93.1699	1419.83	90.91
1420.32	92.3233	1420.32	93.1902	1420.32	90.94
1420.8	92.3814	1420.8	93.2087	1420.8	90.96
1421.28	92.4324	1421.28	93.2264	1421.28	90.98
1421.76	92.4776	1421.76	93.2442	1421.76	90.98
1422.24	92.5191	1422.24	93.2634	1422.24	90.99
1422.73	92.5593	1422.73	93.2849	1422.73	90.99
1423.21	92.5996	1423.21	93.3091	1423.21	90.99
1423.69	92.6406	1423.69	93.3358	1423.69	90.99
1424.17	92.6809	1424.17	93.364	1424.17	90.98
1424.65	92.7189	1424.65	93.3922	1424.66	90.98
1425.14	92.7526	1425.14	93.4188	1425.14	90.97
1425.62	92.7805	1425.62	93.4422	1425.62	90.96
1426.1	92.8015	1426.1	93.461	1426.1	90.94
1426.58	92.8157	1426.58	93.4743	1426.58	90.91
1427.07	92.824	1427.07	93.4814	1427.07	90.88
1427.55	92.8279	1427.55	93.4825	1427.55	90.84
1428.03	92.829	1428.03	93.4778	1428.03	90.8
1428.51	92.8285	1428.51	93.4681	1428.51	90.76
1428.99	92.8269	1428.99	93.454	1428.99	90.71
1429.48	92.8241	1429.48	93.4362	1429.48	90.66
1429.96	92.8193	1429.96	93.4153	1429.96	90.61
1430.44	92.8117	1430.44	93.3921	1430.44	90.56
1430.92	92.8003	1430.92	93.3676	1430.92	90.5
1431.4	92.7843	1431.4	93.3427	1431.4	90.44
1431.89	92.7632	1431.89	93.3183	1431.89	90.37
1432.37	92.7369	1432.37	93.295	1432.37	90.29
1432.85	92.7052	1432.85	93.2731	1432.85	90.21
1433.33	92.6685	1433.33	93.2522	1433.33	90.13
1433.82	92.6271	1433.82	93.2323	1433.82	90.03
1434.3	92.5818	1434.3	93.2129	1434.3	89.94
1434.78	92.5335	1434.78	93.1941	1434.78	89.85
1435.26	92.483	1435.26	93.1756	1435.26	89.77
1435.74	92.4311	1435.74	93.1573	1435.74	89.69
1436.23	92.3783	1436.23	93.1388	1436.23	89.62
1436.71	92.3246	1436.71	93.1201	1436.71	89.56
1437.19	92.2701	1437.19	93.1008	1437.19	89.51
1437.67	92.2142	1437.67	93.0811	1437.67	89.46
1438.15	92.1565	1438.15	93.0607	1438.15	89.42
1438.64	92.0965	1438.64	93.0397	1438.64	89.38
1439.12	92.0336	1439.12	93.0179	1439.12	89.35
1439.6	91.9673	1439.6	92.9948	1439.6	89.32
1440.08	91.8974	1440.08	92.9703	1440.08	89.29
1440.57	91.8239	1440.57	92.9442	1440.57	89.26
1441.05	91.7473	1441.05	92.9167	1441.05	89.24
1441.53	91.6684	1441.53	92.8879	1441.53	89.21
1442.01	91.5883	1442.01	92.8582	1442.01	89.19
1442.49	91.5083	1442.49	92.8277	1442.49	89.17
1442.97	91.4295	1442.97	92.7967	1442.98	89.16
1443.46	91.3529	1443.46	92.7654	1443.46	89.14
1443.94	91.2793	1443.94	92.7339	1443.94	89.12
1444.42	91.2091	1444.42	92.7023	1444.42	89.11
1444.9	91.1425	1444.9	92.6709	1444.9	89.1
1445.39	91.0797	1445.39	92.6399	1445.39	89.09
1445.87	91.0209	1445.87	92.6094	1445.87	89.08
1446.35	90.9663	1446.35	92.5799	1446.35	89.08
1446.83	90.9157	1446.83	92.5518	1446.83	89.09
1447.31	90.8692	1447.31	92.5253	1447.31	89.11
1447.8	90.8266	1447.8	92.5009	1447.8	89.14
1448.28	90.7878	1448.28	92.4788	1448.28	89.17
1448.76	90.7531	1448.76	92.4592	1448.76	89.21
1449.24	90.7228	1449.24	92.4421	1449.24	89.26
1449.72	90.6974	1449.72	92.4276	1449.73	89.31
1450.21	90.6773	1450.21	92.4157	1450.21	89.36
1450.69	90.6626	1450.69	92.4062	1450.69	89.41
1451.17	90.6526	1451.17	92.3992	1451.17	89.47
1451.65	90.6462	1451.65	92.3949	1451.65	89.52
1452.13	90.6415	1452.13	92.3935	1452.14	89.57
1452.62	90.6366	1452.62	92.3952	1452.62	89.61
1453.1	90.6297	1453.1	92.3998	1453.1	89.65
1453.58	90.6213	1453.58	92.4071	1453.58	89.68
1454.06	90.6145	1454.06	92.4168	1454.06	89.71
1454.55	90.6155	1454.55	92.4289	1454.55	89.75
1455.03	90.6299	1455.03	92.4432	1455.03	89.8
1455.51	90.662	1455.51	92.4595	1455.51	89.86
1455.99	90.713	1455.99	92.4767	1455.99	89.94
1456.47	90.7821	1456.47	92.4935	1456.47	90.04
1456.96	90.8664	1456.96	92.5084	1456.96	90.14
1457.44	90.9613	1457.44	92.52	1457.44	90.26
1457.92	91.0611	1457.92	92.527	1457.92	90.38
1458.4	91.1593	1458.4	92.5287	1458.4	90.49
1458.88	91.2491	1458.88	92.5244	1458.89	90.59
1459.37	91.3249	1459.37	92.5141	1459.37	90.67
1459.85	91.3834	1459.85	92.4978	1459.85	90.73
1460.33	91.4254	1460.33	92.4762	1460.33	90.77
1460.81	91.4554	1460.81	92.4507	1460.81	90.79
1461.3	91.4793	1461.3	92.4232	1461.3	90.8
1461.78	91.5023	1461.78	92.3954	1461.78	90.81
1462.26	91.5276	1462.26	92.3689	1462.26	90.81
1462.74	91.5563	1462.74	92.3448	1462.74	90.82
1463.22	91.5887	1463.22	92.3238	1463.22	90.83
1463.71	91.624	1463.71	92.3057	1463.71	90.85
1464.19	91.6611	1464.19	92.2903	1464.19	90.86
1464.67	91.6981	1464.67	92.2765	1464.67	90.88
1465.15	91.7335	1465.15	92.2633	1465.15	90.9
1465.63	91.7651	1465.63	92.2494	1465.64	90.91
1466.12	91.7913	1466.12	92.2333	1466.12	90.92
1466.6	91.8105	1466.6	92.2141	1466.6	90.93
1467.08	91.8217	1467.08	92.1907	1467.08	90.93
1467.56	91.8247	1467.56	92.1626	1467.56	90.91
1468.05	91.8201	1468.05	92.1295	1468.05	90.89
1468.53	91.8092	1468.53	92.0912	1468.53	90.86
1469.01	91.7935	1469.01	92.0477	1469.01	90.81
1469.49	91.7749	1469.49	91.9994	1469.49	90.77
1469.97	91.7553	1469.97	91.9474	1469.97	90.71
1470.46	91.7359	1470.46	91.8939	1470.46	90.66
1470.94	91.7177	1470.94	91.8414	1470.94	90.61
1471.42	91.7008	1471.42	91.7922	1471.42	90.56
1471.9	91.6848	1471.9	91.7488	1471.9	90.52
1472.38	91.6688	1472.38	91.7128	1472.38	90.48
1472.87	91.6516	1472.87	91.6858	1472.87	90.45
1473.35	91.6318	1473.35	91.6685	1473.35	90.42
1473.83	91.6082	1473.83	91.6612	1473.83	90.4
1474.31	91.5794	1474.31	91.6632	1474.31	90.37
1474.8	91.5449	1474.8	91.6727	1474.8	90.34
1475.28	91.5044	1475.28	91.6873	1475.28	90.31
1475.76	91.4586	1475.76	91.7041	1475.76	90.28
1476.24	91.4084	1476.24	91.7209	1476.24	90.23
1476.72	91.3549	1476.72	91.7363	1476.72	90.18
1477.21	91.2988	1477.21	91.7499	1477.21	90.13
1477.69	91.2402	1477.69	91.7615	1477.69	90.07
1478.17	91.1788	1478.17	91.7708	1478.17	90.01
1478.65	91.1142	1478.65	91.7779	1478.65	89.94
1479.13	91.0458	1479.13	91.783	1479.13	89.86
1479.62	90.9729	1479.62	91.7862	1479.62	89.78
1480.1	90.8952	1480.1	91.788	1480.1	89.7
1480.58	90.8124	1480.58	91.7886	1480.58	89.61
1481.06	90.7245	1481.06	91.7881	1481.06	89.52
1481.55	90.632	1481.55	91.7866	1481.55	89.42
1482.03	90.535	1482.03	91.7837	1482.03	89.33
1482.51	90.4343	1482.51	91.7788	1482.51	89.23
1482.99	90.3303	1482.99	91.7714	1482.99	89.13
1483.47	90.2233	1483.47	91.7607	1483.47	89.02
1483.95	90.1135	1483.95	91.7459	1483.96	88.92
1484.44	90.0008	1484.44	91.7265	1484.44	88.81
1484.92	89.8851	1484.92	91.7019	1484.92	88.69
1485.4	89.766	1485.4	91.6715	1485.4	88.57
1485.88	89.6434	1485.88	91.6348	1485.88	88.45
1486.37	89.5166	1486.37	91.5912	1486.37	88.32
1486.85	89.3848	1486.85	91.5401	1486.85	88.18
1487.33	89.2472	1487.33	91.4809	1487.33	88.05
1487.81	89.1027	1487.81	91.414	1487.81	87.91
1488.29	88.9511	1488.29	91.3401	1488.29	87.77
[truncated: 5,210 more rows]

## Sheet: Fig.3b
Without water vapor annealing		2min water vapor annealing		30min water vapor annealing
1599.66	91.2995	1599.66	93.373	1599.66	88.59
1600.14	91.2262	1600.14	93.3267	1600.15	88.41
1600.63	91.148	1600.63	93.2769	1600.63	88.22
1601.11	91.0632	1601.11	93.2227	1601.11	88.02
1601.59	90.9702	1601.59	93.1631	1601.59	87.8
1602.07	90.8683	1602.07	93.0975	1602.07	87.58
1602.56	90.7573	1602.56	93.0258	1602.56	87.35
1603.04	90.6382	1603.04	92.9485	1603.04	87.1
1603.52	90.5127	1603.52	92.8665	1603.52	86.86
1604	90.3824	1604	92.7808	1604	86.6
1604.48	90.2482	1604.48	92.6921	1604.48	86.35
1604.97	90.1108	1604.97	92.6007	1604.97	86.09
1605.45	89.9695	1605.45	92.5064	1605.45	85.83
1605.93	89.8238	1605.93	92.4091	1605.93	85.57
1606.41	89.6728	1606.41	92.3086	1606.41	85.3
1606.89	89.5165	1606.89	92.2051	1606.9	85.04
1607.38	89.3546	1607.38	92.099	1607.38	84.78
1607.86	89.1875	1607.86	91.9908	1607.86	84.51
1608.34	89.0153	1608.34	91.8809	1608.34	84.25
1608.82	88.8384	1608.82	91.7697	1608.82	83.99
1609.31	88.6576	1609.31	91.6577	1609.31	83.73
1609.79	88.4741	1609.79	91.5455	1609.79	83.48
1610.27	88.2897	1610.27	91.4342	1610.27	83.23
1610.75	88.1067	1610.75	91.3251	1610.75	82.99
1611.23	87.9271	1611.23	91.2196	1611.23	82.75
1611.72	87.7526	1611.72	91.1188	1611.72	82.52
1612.2	87.5841	1612.2	91.0236	1612.2	82.29
1612.68	87.4214	1612.68	90.9337	1612.68	82.06
1613.16	87.2629	1613.16	90.8476	1613.16	81.83
1613.64	87.1059	1613.64	90.7627	1613.65	81.6
1614.13	86.9473	1614.13	90.6759	1614.13	81.37
1614.61	86.7847	1614.61	90.5844	1614.61	81.16
1615.09	86.6165	1615.09	90.4865	1615.09	80.95
1615.57	86.4419	1615.57	90.3815	1615.57	80.76
1616.06	86.2605	1616.06	90.2689	1616.06	80.6
1616.54	86.0725	1616.54	90.1497	1616.54	80.45
1617.02	85.8784	1617.02	90.0253	1617.02	80.32
1617.5	85.68	1617.5	89.8985	1617.5	80.22
1617.98	85.4796	1617.98	89.7727	1617.98	80.13
1618.47	85.2803	1618.47	89.6516	1618.47	80.05
1618.95	85.0843	1618.95	89.5378	1618.95	79.98
1619.43	84.8928	1619.43	89.432	1619.43	79.93
1619.91	84.7044	1619.91	89.3324	1619.91	79.88
1620.39	84.5157	1620.39	89.2354	1620.39	79.86
1620.88	84.323	1620.88	89.1373	1620.88	79.85
1621.36	84.1238	1621.36	89.0356	1621.36	79.88
1621.84	83.9172	1621.84	88.9298	1621.84	79.94
1622.32	83.7046	1622.32	88.8208	1622.32	80.04
1622.81	83.4882	1622.81	88.7106	1622.81	80.16
1623.29	83.271	1623.29	88.6016	1623.29	80.3
1623.77	83.0552	1623.77	88.4961	1623.77	80.46
1624.25	82.8428	1624.25	88.3957	1624.25	80.61
1624.73	82.6346	1624.73	88.3014	1624.73	80.77
1625.21	82.4312	1625.21	88.2134	1625.22	80.92
1625.7	82.2328	1625.7	88.1312	1625.7	81.06
1626.18	82.04	1626.18	88.0537	1626.18	81.2
1626.66	81.8524	1626.66	87.9799	1626.66	81.33
1627.14	81.6697	1627.14	87.9083	1627.14	81.48
1627.63	81.4908	1627.63	87.8381	1627.63	81.63
1628.11	81.3153	1628.11	87.7689	1628.11	81.78
1628.59	81.1428	1628.59	87.7011	1628.59	81.94
1629.07	80.9741	1629.07	87.6357	1629.07	82.09
1629.55	80.8095	1629.55	87.5739	1629.55	82.23
1630.04	80.6496	1630.04	87.517	1630.04	82.36
1630.52	80.4942	1630.52	87.4661	1630.52	82.46
1631	80.3431	1631	87.4221	1631	82.54
1631.48	80.1952	1631.48	87.385	1631.48	82.6
1631.96	80.0502	1631.96	87.3544	1631.97	82.64
1632.45	79.9085	1632.45	87.3288	1632.45	82.67
1632.93	79.7725	1632.93	87.3066	1632.93	82.69
1633.41	79.6461	1633.41	87.2862	1633.41	82.72
1633.89	79.5338	1633.89	87.2668	1633.89	82.76
1634.38	79.4387	1634.38	87.2479	1634.38	82.82
1634.86	79.3619	1634.86	87.2292	1634.86	82.89
1635.34	79.3015	1635.34	87.2101	1635.34	82.98
1635.82	79.2542	1635.82	87.1901	1635.82	83.08
1636.3	79.215	1636.3	87.1692	1636.3	83.18
1636.79	79.1793	1636.79	87.1481	1636.79	83.27
1637.27	79.1433	1637.27	87.1282	1637.27	83.36
1637.75	79.1047	1637.75	87.1111	1637.75	83.42
1638.23	79.0626	1638.23	87.0983	1638.23	83.47
1638.71	79.0177	1638.71	87.0902	1638.72	83.5
1639.2	78.971	1639.2	87.0861	1639.2	83.51
1639.68	78.925	1639.68	87.0849	1639.68	83.51
1640.16	78.8816	1640.16	87.0857	1640.16	83.51
1640.64	78.8425	1640.64	87.0882	1640.64	83.51
1641.12	78.8072	1641.12	87.0925	1641.13	83.51
1641.61	78.7745	1641.61	87.0984	1641.61	83.51
1642.09	78.7426	1642.09	87.1061	1642.09	83.5
1642.57	78.7103	1642.57	87.1157	1642.57	83.49
1643.05	78.6781	1643.05	87.1276	1643.05	83.46
1643.54	78.6493	1643.54	87.142	1643.54	83.43
1644.02	78.6291	1644.02	87.1595	1644.02	83.41
1644.5	78.6244	1644.5	87.1807	1644.5	83.39
1644.98	78.6404	1644.98	87.2064	1644.98	83.39
1645.46	78.6805	1645.46	87.2368	1645.46	83.41
1645.95	78.7442	1645.95	87.2719	1645.95	83.44
1646.43	78.828	1646.43	87.3109	1646.43	83.5
1646.91	78.9245	1646.91	87.3526	1646.91	83.56
1647.39	79.0247	1647.39	87.3959	1647.39	83.63
1647.88	79.1174	1647.88	87.4398	1647.88	83.7
1648.36	79.191	1648.36	87.4836	1648.36	83.75
1648.84	79.2343	1648.84	87.5265	1648.84	83.78
1649.32	79.2403	1649.32	87.5683	1649.32	83.77
1649.8	79.2146	1649.8	87.6108	1649.8	83.74
1650.29	79.1804	1650.29	87.6597	1650.29	83.69
1650.77	79.1686	1650.77	87.7216	1650.77	83.66
1651.25	79.2019	1651.25	87.7993	1651.25	83.67
1651.73	79.2884	1651.73	87.8907	1651.73	83.71
1652.21	79.4254	1652.21	87.9905	1652.21	83.81
1652.7	79.6039	1652.7	88.0923	1652.7	83.93
1653.18	79.8119	1653.18	88.1904	1653.18	84.09
1653.66	80.0353	1653.66	88.2807	1653.66	84.27
1654.14	80.2592	1654.14	88.3602	1654.14	84.45
1654.62	80.4672	1654.62	88.4274	1654.62	84.61
1655.11	80.6438	1655.11	88.4815	1655.11	84.76
1655.59	80.7768	1655.59	88.5229	1655.59	84.87
1656.07	80.8641	1656.07	88.5543	1656.07	84.95
1656.55	80.9181	1656.55	88.5818	1656.55	84.99
1657.04	80.9622	1657.04	88.6136	1657.04	85.02
1657.52	81.0147	1657.52	88.6551	1657.52	85.06
1658	81.0815	1658	88.7065	1658	85.1
1658.48	81.1604	1658.48	88.7655	1658.48	85.15
1658.96	81.2487	1658.96	88.8296	1658.96	85.21
1659.45	81.3453	1659.45	88.8972	1659.45	85.27
1659.93	81.4516	1659.93	88.968	1659.93	85.34
1660.41	81.5699	1660.41	89.0424	1660.41	85.42
1660.89	81.703	1660.89	89.1213	1660.89	85.51
1661.37	81.8519	1661.37	89.2053	1661.37	85.62
1661.86	82.016	1661.86	89.294	1661.86	85.74
1662.34	82.1919	1662.34	89.3864	1662.34	85.86
1662.82	82.3744	1662.82	89.4803	1662.82	86
1663.3	82.5567	1663.3	89.5736	1663.3	86.14
1663.79	82.7322	1663.79	89.664	1663.79	86.27
1664.27	82.8944	1664.27	89.7498	1664.27	86.39
1664.75	83.0394	1664.75	89.8303	1664.75	86.5
1665.23	83.1662	1665.23	89.9056	1665.23	86.59
1665.71	83.2781	1665.71	89.977	1665.71	86.66
1666.19	83.3819	1666.19	90.0469	1666.2	86.72
1666.68	83.487	1666.68	90.1179	1666.68	86.77
1667.16	83.6023	1667.16	90.1921	1667.16	86.83
1667.64	83.7344	1667.64	90.271	1667.64	86.91
1668.12	83.8864	1668.12	90.3545	1668.12	87
1668.61	84.0576	1668.61	90.442	1668.61	87.11
1669.09	84.2442	1669.09	90.5322	1669.09	87.24
1669.57	84.4401	1669.57	90.6233	1669.57	87.38
1670.05	84.637	1670.05	90.7138	1670.05	87.53
1670.53	84.8266	1670.53	90.802	1670.53	87.67
1671.02	85.0014	1671.02	90.8872	1671.02	87.8
1671.5	85.1573	1671.5	90.9692	1671.5	87.92
1671.98	85.2957	1671.98	91.0498	1671.98	88.02
1672.46	85.4238	1672.46	91.1318	1672.46	88.12
1672.94	85.5522	1672.94	91.2184	1672.95	88.21
1673.43	85.6908	1673.43	91.3119	1673.43	88.31
1673.91	85.8456	1673.91	91.4123	1673.91	88.42
1674.39	86.0175	1674.39	91.5174	1674.39	88.54
1674.87	86.2032	1674.87	91.624	1674.87	88.68
1675.36	86.3969	1675.36	91.7285	1675.36	88.82
1675.84	86.5915	1675.84	91.8278	1675.84	88.96
1676.32	86.781	1676.32	91.9197	1676.32	89.1
1676.8	86.96	1676.8	92.0034	1676.8	89.22
1677.28	87.1257	1677.28	92.0795	1677.28	89.34
1677.77	87.277	1677.77	92.1494	1677.77	89.44
1678.25	87.4152	1678.25	92.2154	1678.25	89.53
1678.73	87.5433	1678.73	92.2804	1678.73	89.61
1679.21	87.6643	1679.21	92.3468	1679.21	89.69
1679.69	87.7794	1679.69	92.416	1679.69	89.76
1680.18	87.8888	1680.18	92.4884	1680.18	89.83
1680.66	87.9948	1680.66	92.5647	1680.66	89.89
1681.14	88.1061	1681.14	92.6475	1681.14	89.96
1681.62	88.235	1681.62	92.7409	1681.62	90.03
1682.11	88.3906	1682.11	92.847	1682.11	90.12
1682.59	88.5751	1682.59	92.9648	1682.59	90.24
1683.07	88.7852	1683.07	93.0906	1683.07	90.38
1683.55	89.014	1683.55	93.2194	1683.55	90.53
1684.03	89.2538	1684.03	93.3463	1684.03	90.7
1684.52	89.4956	1684.52	93.4668	1684.52	90.87
1685	89.7299	1685	93.5777	1685	91.05
1685.48	89.9467	1685.48	93.6763	1685.48	91.21
1685.96	90.1374	1685.96	93.7613	1685.96	91.36
1686.44	90.2968	1686.44	93.8328	1686.44	91.49
1686.93	90.4262	1686.93	93.8931	1686.93	91.59
1687.41	90.536	1687.41	93.9478	1687.41	91.67
1687.89	90.6427	1687.89	94.0045	1687.89	91.74
1688.37	90.7604	1688.37	94.0696	1688.37	91.81
1688.86	90.895	1688.86	94.1452	1688.86	91.9
1689.34	91.0447	1689.34	94.2297	1689.34	92
1689.82	91.2034	1689.82	94.3199	1689.82	92.1
1690.3	91.3641	1690.3	94.412	1690.3	92.2
1690.78	91.5201	1690.78	94.5032	1690.78	92.29
1691.27	91.666	1691.27	94.5918	1691.27	92.37
1691.75	91.7994	1691.75	94.677	1691.75	92.44
1692.23	91.9223	1692.23	94.76	1692.23	92.5
1692.71	92.0416	1692.71	94.8432	1692.71	92.54
1693.19	92.167	1693.19	94.9295	1693.19	92.58
1693.68	92.3066	1693.68	95.0213	1693.68	92.61
1694.16	92.4642	1694.16	95.1186	1694.16	92.66
1694.64	92.6386	1694.64	95.2198	1694.64	92.7
1695.12	92.8241	1695.12	95.3224	1695.12	92.75
1695.6	93.0131	1695.6	95.4234	1695.6	92.8
1696.09	93.1972	1696.09	95.5209	1696.09	92.84
1696.57	93.3711	1696.57	95.6149	1696.57	92.88
1697.05	93.5346	1697.05	95.7083	1697.05	92.92
1697.53	93.6922	1697.53	95.8053	1697.53	92.96
1698.02	93.8497	1698.02	95.9093	1698.02	93.02
1698.5	94.0114	1698.5	96.0208	1698.5	93.1
1698.98	94.1807	1698.98	96.1382	1698.98	93.2
1699.46	94.3603	1699.46	96.259	1699.46	93.33
1699.94	94.5508	1699.94	96.3798	1699.94	93.49
1700.43	94.7483	1700.43	96.4964	1700.43	93.67
1700.91	94.9453	1700.91	96.6042	1700.91	93.86
1701.39	95.1326	1701.39	96.6993	1701.39	94.06

## Sheet: Fig.3c
Without water vapor annealing												2 min water vapor annealing											30 min water vapor annealing
1599.66	0.04339	-0.18527	-0.00231	-4.15802e-06	-3.44666e-10	-5.78158e-16	-3.31423e-23	-1.85477e-32	-2.43147e-43	-2.03841e-56	-6.50928e-72	1599.66	0.03084	-0.12468	-0.000558635	-2.14575e-07	-1.24821e-11	-1.49858e-16	-6.05573e-23	-6.80578e-32	-6.07374e-43	-3.44864e-56	1599.66	0.10235	-0.42849	-0.00462	-8.408e-06	-3.14504e-10	-1.91379e-16	-1.5188e-23	-6.983e-33	-6.39061e-44	-6.36857e-58	-3.93695e-77
1600.15	-0.04315	-0.22965	-0.00334	-6.92258e-06	-6.6888e-10	-1.32466e-15	-8.99066e-23	-6.02489e-32	-9.46743e-43	-9.59529e-56	-3.73038e-71	1600.14	-0.03077	-0.15537	-0.000831049	-3.73526e-07	-2.50822e-11	-3.45536e-16	-1.62278e-22	-2.1776e-31	-2.34071e-42	-1.61272e-55	1600.15	-0.10247	-0.52443	-0.00664	-1.37605e-05	-6.0658e-10	-4.40587e-16	-4.12605e-23	-2.27403e-32	-2.49957e-43	-3.04615e-57	-2.38452e-76
1600.63	-0.13936	-0.28202	-0.00477	-1.14186e-05	-1.28605e-09	-3.00692e-15	-2.41636e-22	-1.93896e-31	-3.65222e-42	-4.47493e-55	-2.11804e-70	1600.63	-0.09588	-0.19183	-0.00122	-6.44205e-07	-4.99353e-11	-7.89351e-16	-4.30836e-22	-6.90305e-31	-8.93719e-42	-7.47191e-55	1600.63	-0.31679	-0.63591	-0.00944	-2.23118e-05	-1.15908e-09	-1.00492e-15	-1.11053e-22	-7.33687e-32	-9.68614e-43	-1.44351e-56	-1.43088e-75
1601.11	-0.24556	-0.34313	-0.00676	-1.86602e-05	-2.4498e-09	-6.76241e-15	-6.43419e-22	-6.1823e-31	-1.39586e-41	-2.06764e-54	-1.19145e-69	1601.11	-0.16539	-0.23464	-0.00179	-1.10075e-06	-9.84945e-11	-1.78652e-15	-1.13326e-21	-2.16803e-30	-3.38078e-41	-3.42978e-54	1601.11	-0.5411	-0.76394	-0.01331	-3.58424e-05	-2.19431e-09	-2.27086e-15	-2.96133e-22	-2.34524e-31	-3.71875e-42	-6.77724e-56	-8.5068e-75
1601.59	-0.35176	-0.41361	-0.0095	-3.02123e-05	-4.62343e-09	-1.50675e-14	-1.69741e-21	-1.95296e-30	-5.28556e-41	-9.46514e-54	-6.64019e-69	1601.59	-0.24033	-0.28435	-0.00259	-1.86345e-06	-1.92477e-10	-4.00599e-15	-2.95329e-21	-6.7461e-30	-1.26705e-40	-1.55978e-53	1601.59	-0.78542	-0.90926	-0.01859	-5.70456e-05	-4.11572e-09	-5.08407e-15	-7.82358e-22	-7.42721e-31	-1.41451e-41	-3.15244e-55	-5.01062e-74
1602.07	-0.46797	-0.49396	-0.01321	-4.84631e-05	-8.64488e-09	-3.32618e-14	-4.43652e-21	-6.1122e-30	-1.9829e-40	-4.29279e-53	-3.66645e-68	1602.07	-0.32124	-0.34141	-0.00371	-3.12541e-06	-3.72654e-10	-8.89965e-15	-7.62512e-21	-2.07971e-29	-4.70473e-40	-7.02785e-53	1602.07	-1.02973	-1.0722	-0.02573	-8.99514e-05	-7.64811e-09	-1.1277e-14	-2.04779e-21	-2.33037e-30	-5.33059e-41	-1.45279e-54	-2.92401e-73
1602.56	-0.59451	-0.58446	-0.0182	-7.70195e-05	-1.60146e-08	-7.27461e-14	-1.14884e-20	-1.89524e-29	-7.37006e-40	-1.92892e-52	-2.00573e-67	1602.56	-0.40825	-0.40612	-0.00527	-5.19348e-06	-7.1482e-10	-1.95884e-14	-1.95051e-20	-6.35204e-29	-1.73076e-39	-3.13721e-52	1602.56	-1.28455	-1.25265	-0.03527	-0.000140526	-1.40807e-08	-2.47821e-14	-5.31039e-21	-7.24414e-30	-1.99024e-40	-6.63312e-54	-1.69054e-72
1603.04	-0.73071	-0.68513	-0.02484	-0.00012127	-2.93923e-08	-1.57629e-13	-2.94739e-20	-5.82225e-29	-2.71396e-39	-8.58717e-52	-1.08708e-66	1603.04	-0.50086	-0.47863	-0.00741	-8.55012e-06	-1.35847e-09	-4.27155e-14	-4.94326e-20	-1.92215e-28	-6.30813e-39	-1.38748e-51	1603.04	-1.55887	-1.44991	-0.0479	-0.000217503	-2.56836e-08	-5.39566e-14	-1.36436e-20	-2.23105e-29	-7.36206e-40	-3.00052e-53	-9.68359e-72
1603.52	-0.87692	-0.79572	-0.0336	-0.000189175	-5.34458e-08	-3.38394e-13	-7.49165e-20	-1.77207e-28	-9.90142e-39	-3.78746e-51	-5.8373e-66	1603.52	-0.59817	-0.55886	-0.01033	-1.39459e-05	-2.55778e-09	-9.22858e-14	-1.24119e-19	-5.76264e-28	-2.27786e-38	-6.07957e-51	1603.52	-1.82319	-1.66271	-0.06446	-0.000333531	-4.64141e-08	-1.16389e-13	-3.47292e-20	-6.8076e-29	-2.69807e-39	-1.34473e-52	-5.49551e-71
1604	-1.02312	-0.9156	-0.04502	-0.000292374	-9.62843e-08	-7.19735e-13	-1.8866e-19	-5.34356e-28	-3.57893e-38	-1.65503e-50	-3.10545e-65	1604	-0.69918	-0.64651	-0.01426	-2.25365e-05	-4.77134e-09	-1.97536e-13	-3.08765e-19	-1.71167e-27	-8.14921e-38	-2.63925e-50	1604	-2.1075	-1.88908	-0.08594	-0.00050672	-8.31008e-08	-2.48737e-13	-8.75832e-20	-2.05798e-28	-9.79646e-39	-5.97086e-52	-3.08988e-70
1604.48	-1.16932	-1.04379	-0.05977	-0.000447687	-1.71853e-07	-1.51664e-12	-4.70697e-19	-1.59641e-27	-1.28165e-37	-7.16518e-50	-1.63681e-64	1604.48	-0.80319	-0.74097	-0.01952	-3.60817e-05	-8.81818e-09	-4.18909e-13	-7.60991e-19	-5.03708e-27	-2.88846e-37	-1.13514e-49	1604.48	-2.38182	-2.12642	-0.11351	-0.000762714	-1.47408e-07	-5.26662e-13	-2.18831e-19	-6.16379e-28	-3.52409e-38	-2.62664e-51	-1.72122e-69
1604.97	-1.32587	-1.17891	-0.07861	-0.00067916	-3.03894e-07	-3.16632e-12	-1.1635e-18	-4.72517e-27	-4.54725e-37	-3.07333e-49	-8.54737e-64	1604.97	-0.9099	-0.84138	-0.02646	-5.72333e-05	-1.61465e-08	-8.80148e-13	-1.8582e-18	-1.46859e-26	-1.01433e-36	-4.83707e-49	1604.97	-2.66664	-2.37142	-0.14854	-0.00114	-2.5906e-07	-1.1048e-12	-5.41699e-19	-1.82901e-27	-1.25599e-37	-1.14479e-50	-9.4993e-69
1605.45	-1.48207	-1.3192	-0.10244	-0.00102	-5.32413e-07	-6.54921e-12	-2.84939e-18	-1.38565e-26	-1.59841e-36	-1.30603e-48	-4.42211e-63	1605.45	-1.01951	-0.94656	-0.03553	-8.99442e-05	-2.92916e-08	-1.83212e-12	-4.49539e-18	-4.24214e-26	-3.52902e-36	-2.0421e-48	1605.45	-2.95095	-2.62016	-0.19259	-0.00168	-4.51065e-07	-2.29614e-12	-1.32852e-18	-5.3771e-27	-4.43492e-37	-4.94322e-50	-5.19409e-68
1605.93	-1.64827	-1.46252	-0.13226	-0.00152	-9.24137e-07	-1.3421e-11	-6.91353e-18	-4.02577e-26	-5.56661e-36	-5.49868e-48	-2.26667e-62	1605.93	-1.13215	-1.05502	-0.04728	-0.000140043	-5.26463e-08	-3.77845e-12	-1.07747e-17	-1.21403e-25	-1.21644e-35	-8.54146e-48	1605.93	-3.23527	-2.86821	-0.24738	-0.00246	-7.78109e-07	-4.72795e-12	-3.22806e-18	-1.56617e-26	-1.55149e-36	-2.11474e-49	-2.81377e-67
1606.41	-1.81448	-1.60641	-0.16917	-0.00224	-1.58923e-06	-2.72484e-11	-1.66191e-17	-1.1588e-25	-1.92068e-35	-2.29364e-47	-1.15108e-61	1606.41	-1.24796	-1.16504	-0.06232	-0.000216027	-9.37465e-08	-7.72033e-12	-2.55861e-17	-3.44222e-25	-4.15422e-35	-3.53957e-47	1606.41	-3.52958	-3.11067	-0.31482	-0.00357	-1.32985e-06	-9.64517e-12	-7.77097e-18	-4.51954e-26	-5.3774e-36	-8.96327e-49	-1.51018e-66
1606.9	-1.98102	-1.74812	-0.21439	-0.00328	-2.70767e-06	-5.481e-11	-3.95803e-17	-3.30467e-25	-6.56567e-35	-9.4788e-47	-5.79146e-61	1606.89	-1.36677	-1.27462	-0.0814	-0.000330156	-1.65388e-07	-1.56286e-11	-6.01957e-17	-9.66962e-25	-1.40556e-34	-1.45322e-46	1606.9	-3.81441	-3.34241	-0.39695	-0.00513	-2.25179e-06	-1.94943e-11	-1.85341e-17	-1.29214e-25	-1.84653e-35	-3.76389e-48	-8.03029e-66
1607.38	-2.16722	-1.88472	-0.26917	-0.00475	-4.57055e-06	-1.09229e-10	-9.33924e-17	-9.33705e-25	-2.22365e-34	-3.881e-46	-2.8869e-60	1607.38	-1.48818	-1.3816	-0.10533	-0.000499911	-2.89079e-07	-3.13449e-11	-1.4031e-16	-2.69117e-24	-4.71166e-34	-5.91117e-46	1607.38	-4.09872	-3.55817	-0.49586	-0.0073	-3.77758e-06	-3.90363e-11	-4.37953e-17	-3.66004e-25	-6.28209e-35	-1.56592e-47	-4.23054e-65
1607.86	-2.34343	-2.01319	-0.33483	-0.00681	-7.64368e-06	-2.15666e-10	-2.18326e-16	-2.61368e-24	-7.46128e-34	-1.57433e-45	-1.42572e-59	1607.86	-1.61169	-1.4837	-0.13504	-0.000749942	-5.00599e-07	-6.22838e-11	-3.24022e-16	-7.42055e-24	-1.5648e-33	-2.3822e-45	1607.86	-4.39304	-3.75279	-0.61368	-0.01029	-6.27858e-06	-7.74444e-11	-1.02529e-16	-1.02713e-24	-2.11745e-34	-6.45451e-47	-2.20811e-64
1608.34	-2.52963	-2.13052	-0.41264	-0.00968	-1.26648e-05	-4.21875e-10	-5.05662e-16	-7.24865e-24	-2.48041e-33	-6.32715e-45	-6.97592e-59	1608.34	-1.7369	-1.57859	-0.17152	-0.00111	-8.58866e-07	-1.22616e-10	-7.41349e-16	-2.02718e-23	-5.14881e-33	-9.51141e-45	1608.34	-4.67735	-3.92143	-0.75247	-0.01438	-1.03388e-05	-1.5222e-10	-2.37808e-16	-2.85578e-24	-7.07102e-34	-2.63583e-46	-1.14185e-63
1608.82	-2.72583	-2.23381	-0.50384	-0.01363	-2.079e-05	-8.17615e-10	-1.16032e-15	-1.9917e-23	-8.16948e-33	-2.51931e-44	-3.38165e-58	1608.82	-1.86341	-1.66402	-0.21583	-0.00164	-1.4599e-06	-2.39154e-10	-1.68048e-15	-5.48671e-23	-1.67848e-32	-3.76248e-44	1608.82	-4.96167	-4.05972	-0.91411	-0.01991	-1.68671e-05	-2.96427e-10	-5.46472e-16	-7.86659e-24	-2.33945e-33	-1.06644e-45	-5.85e-63
1609.31	-2.92237	-2.32043	-0.6095	-0.01902	-3.38122e-05	-1.56991e-09	-2.63789e-15	-5.4219e-23	-2.6658e-32	-9.93845e-44	-1.62412e-57	1609.31	-1.99072	-1.73784	-0.26909	-0.00239	-2.45857e-06	-4.6214e-10	-3.77403e-15	-1.47127e-22	-5.42112e-32	-1.47457e-43	1609.31	-5.24649	-4.16398	-1.10019	-0.0273	-2.72629e-05	-5.71905e-10	-1.24415e-15	-2.14689e-23	-7.66843e-33	-4.27478e-45	-2.96938e-62
1609.79	-3.12858	-2.38811	-0.73048	-0.02629	-5.4482e-05	-2.9865e-09	-5.9415e-15	-1.46231e-22	-8.61829e-32	-3.88433e-43	-7.72802e-57	1609.79	-2.11826	-1.79813	-0.33238	-0.00346	-4.10209e-06	-8.8477e-10	-8.39729e-15	-3.90873e-22	-1.73469e-31	-5.72556e-43	1609.79	-5.5208	-4.2314	-1.3119	-0.0371	-4.36583e-05	-1.09318e-09	-2.80631e-15	-5.80489e-23	-2.49035e-32	-1.69767e-44	-1.49327e-61
1610.27	-3.32478	-2.435	-0.86739	-0.03601	-8.6975e-05	-5.62875e-09	-1.32586e-14	-3.90743e-22	-2.76043e-31	-1.5041e-42	-3.64318e-56	1610.27	-2.24487	-1.8433	-0.40677	-0.00496	-6.78094e-06	-1.67822e-09	-1.85112e-14	-1.02882e-21	-5.49944e-31	-2.20259e-42	1610.27	-5.79512	-4.2601	-1.54987	-0.04994	-6.92663e-05	-2.07024e-09	-6.27137e-15	-1.55504e-22	-8.01267e-32	-6.67966e-44	-7.43997e-61
1610.75	-3.52099	-2.45984	-1.02041	-0.04886	-0.000137562	-1.05105e-08	-2.9313e-14	-1.03444e-21	-8.7598e-31	-5.77027e-42	-1.70159e-55	1610.75	-2.36928	-1.87211	-0.49318	-0.00703	-1.11054e-05	-3.15378e-09	-4.04291e-14	-2.68292e-21	-1.72734e-30	-8.39481e-42	1610.75	-6.05944	-4.2493	-1.81405	-0.06662	-0.000108878	-3.88429e-09	-1.38852e-14	-4.12713e-22	-2.5542e-31	-2.60386e-43	-3.67253e-60
1611.23	-3.71719	-2.46193	-1.18932	-0.06568	-0.000215557	-1.94444e-08	-6.42074e-14	-2.71318e-21	-2.75406e-30	-2.1932e-41	-7.87389e-55	1611.23	-2.49009	-1.88378	-0.59243	-0.00988	-1.80196e-05	-5.87184e-09	-8.74812e-14	-6.93166e-21	-5.37523e-30	-3.16994e-41	1611.23	-6.32375	-4.1993	-2.10361	-0.08803	-0.000169557	-7.22045e-09	-3.04579e-14	-1.08522e-21	-8.06666e-31	-1.00564e-42	-1.79607e-59
1611.72	-3.91373	-2.44122	-1.37336	-0.08748	-0.000334648	-3.56393e-08	-1.39339e-13	-7.0504e-21	-8.57854e-30	-8.2589e-41	-3.60982e-54	1611.72	-2.6062	-1.87798	-0.70506	-0.01376	-2.89678e-05	-1.08313e-08	-1.87541e-13	-1.77431e-20	-1.65722e-29	-1.18591e-40	1611.72	-6.57857	-4.11147	-2.41682	-0.11525	-0.000261611	-1.32978e-08	-6.61929e-14	-2.82715e-21	-2.52403e-30	-3.84794e-42	-8.70242e-59
1612.2	-4.09993	-2.39827	-1.57121	-0.11543	-0.000514726	-6.47179e-08	-2.99584e-13	-1.81514e-20	-2.64737e-29	-3.08126e-40	-1.63962e-53	1612.2	-2.71671	-1.85488	-0.83134	-0.01899	-4.61369e-05	-1.97946e-08	-3.98329e-13	-4.49969e-20	-5.06203e-29	-4.39558e-40	1612.2	-6.83289	-3.98823	-2.75096	-0.1495	-0.000399906	-2.42635e-08	-1.42523e-13	-7.29694e-21	-7.82451e-30	-1.45873e-41	-4.17753e-58
1612.68	-4.27614	-2.33428	-1.78091	-0.1509	-0.000784379	-1.16434e-07	-6.38158e-13	-4.62988e-20	-8.09429e-29	-1.13892e-39	-7.37843e-53	1612.68	-2.82192	-1.8151	-0.97116	-0.02596	-7.28019e-05	-3.58408e-08	-8.38203e-13	-1.13057e-19	-1.5319e-28	-1.61414e-39	1612.68	-7.0872	-3.83287	-3.10231	-0.19212	-0.000605649	-4.38623e-08	-3.04031e-13	-1.86593e-20	-2.40315e-29	-5.4788e-41	-1.98683e-57
1613.16	-4.45234	-2.25096	-1.99992	-0.19545	-0.00118	-2.07539e-07	-1.34679e-12	-1.17001e-19	-2.45191e-28	-4.17084e-39	-3.28962e-52	1613.16	-2.92333	-1.75974	-1.124	-0.03516	-0.000113815	-6.42938e-08	-1.7475e-12	-2.81434e-19	-4.59304e-28	-5.87259e-39	1613.16	-7.34152	-3.64947	-3.46616	-0.24461	-0.000908753	-7.85579e-08	-6.4256e-13	-4.72727e-20	-7.31251e-29	-2.03871e-40	-9.36188e-57
1613.65	-4.61888	-2.15052	-2.22508	-0.25081	-0.00177	-3.66505e-07	-2.81599e-12	-2.92935e-19	-7.35852e-28	-1.51326e-38	-1.45308e-51	1613.64	-3.02357	-1.69027	-1.28886	-0.04717	-0.000176287	-1.14268e-07	-3.60952e-12	-6.94091e-19	-1.36437e-27	-2.1168e-38	1613.65	-7.59634	-3.44268	-3.83684	-0.30856	-0.00135	-1.39396e-07	-1.34546e-12	-1.18655e-19	-2.20452e-28	-7.51603e-40	-4.37046e-56
1614.13	-4.79509	-2.03555	-2.45267	-0.31887	-0.00263	-6.41242e-07	-5.83345e-12	-7.26632e-19	-2.18796e-27	-5.43958e-38	-6.35906e-51	1614.13	-3.12568	-1.60853	-1.46421	-0.06271	-0.000270521	-2.01205e-07	-7.38657e-12	-1.69597e-18	-4.01535e-27	-7.55949e-38	1614.13	-7.85066	-3.21755	-4.20784	-0.38563	-0.00199	-2.4506e-07	-2.79119e-12	-2.95071e-19	-6.58448e-28	-2.74525e-39	-2.0214e-55
1614.61	-4.98129	-1.9089	-2.67852	-0.40165	-0.00385	-1.11154e-06	-1.19724e-11	-1.78575e-18	-6.44538e-27	-1.93722e-37	-2.75714e-50	1614.61	-3.23249	-1.51657	-1.64803	-0.08259	-0.000411286	-3.51008e-07	-1.49761e-11	-4.10566e-18	-1.17079e-26	-2.67465e-37	1614.61	-8.08497	-2.9793	-4.57201	-0.47748	-0.0029	-4.2683e-07	-5.73681e-12	-7.26987e-19	-1.94846e-27	-9.93431e-39	-9.26275e-55
1615.09	-5.15749	-1.77355	-2.89809	-0.50123	-0.00561	-1.90893e-06	-2.43444e-11	-4.34797e-18	-1.88114e-26	-6.83523e-37	-1.18437e-49	1615.09	-3.3457	-1.41663	-1.83777	-0.10777	-0.000619511	-6.06678e-07	-3.00826e-11	-9.84712e-18	-3.38218e-26	-9.37569e-37	1615.09	-8.31929	-2.73317	-4.92171	-0.58574	-0.0042	-7.36546e-07	-1.16819e-11	-1.77455e-18	-5.71246e-27	-3.56168e-38	-4.20522e-54
1615.57	-5.3537	-1.63255	-3.10664	-0.61971	-0.00808	-3.248e-06	-4.9043e-11	-1.04885e-17	-5.43942e-26	-2.3894e-36	-5.04053e-49	1615.57	-3.46601	-1.31104	-2.03038	-0.13933	-0.000924521	-1.03887e-06	-5.98681e-11	-2.3399e-17	-9.68001e-26	-3.25613e-36	1615.57	-8.5336	-2.48416	-5.24913	-0.71189	-0.00601	-1.25923e-06	-2.35676e-11	-4.29153e-18	-1.65927e-26	-1.26512e-37	-1.89147e-53
1616.06	-5.55024	-1.48885	-3.29936	-0.75911	-0.01154	-5.47526e-06	-9.78852e-11	-2.50671e-17	-1.55829e-25	-8.27537e-36	-2.12533e-48	1616.06	-3.59392	-1.20209	-2.22242	-0.17846	-0.00137	-1.76248e-06	-1.18042e-10	-5.50869e-17	-2.74484e-25	-1.12037e-35	1616.06	-8.71842	-2.23694	-5.5465	-0.8572	-0.00853	-2.13292e-06	-4.71065e-11	-1.02825e-17	-4.77498e-26	-4.45218e-37	-8.42889e-53
1616.54	-5.75644	-1.34523	-3.47162	-0.92125	-0.01632	-9.14437e-06	-1.93561e-10	-5.93547e-17	-4.42286e-25	-2.83953e-35	-8.87849e-48	1616.54	-3.72843	-1.09199	-2.41011	-0.22646	-0.002	-2.96246e-06	-2.3059e-10	-1.28488e-16	-7.71118e-25	-3.81932e-35	1616.54	-8.89274	-1.99568	-5.80648	-1.02262	-0.01199	-3.57935e-06	-9.3284e-11	-2.44086e-17	-1.36141e-25	-1.5523e-36	-3.72138e-52
1617.02	-5.96265	-1.20422	-3.61905	-1.10768	-0.02287	-1.51309e-05	-3.79212e-10	-1.39241e-16	-1.24371e-24	-9.65312e-35	-3.67462e-47	1617.02	-3.86813	-0.98279	-2.58946	-0.28471	-0.00291	-4.93334e-06	-4.4628e-10	-2.96918e-16	-2.14628e-24	-1.28994e-34	1617.02	-9.04705	-1.76396	-6.02239	-1.20867	-0.01671	-5.95107e-06	-1.83019e-10	-5.74052e-17	-3.84561e-25	-5.36214e-36	-1.62779e-51
1617.5	-6.17885	-1.06801	-3.73783	-1.3195	-0.03176	-2.48049e-05	-7.3605e-10	-3.23625e-16	-3.46497e-24	-3.25125e-34	-1.50677e-46	1617.5	-4.01024	-0.87633	-2.75641	-0.35463	-0.00418	-8.13939e-06	-8.55728e-10	-6.79788e-16	-5.91854e-24	-4.31636e-34	1617.5	-9.17137	-1.54471	-6.1885	-1.41535	-0.02305	-9.80274e-06	-3.5575e-10	-1.33758e-16	-1.07623e-24	-1.83511e-35	-7.05432e-51
1617.98	-6.39505	-0.93844	-3.82478	-1.55729	-0.04369	-4.02876e-05	-1.41545e-09	-7.45208e-16	-9.56402e-24	-1.08491e-33	-6.12132e-46	1617.98	-4.15139	-0.77417	-2.90697	-0.43764	-0.00595	-1.33047e-05	-1.62565e-09	-1.54196e-15	-1.61698e-23	-1.43096e-33	1617.98	-9.28568	-1.3402	-6.30034	-1.64204	-0.03152	-1.59978e-05	-6.85104e-10	-3.08782e-16	-2.98405e-24	-6.22227e-35	-3.02882e-50
1618.47	-6.6116	-0.81695	-3.87752	-1.82092	-0.05956	-6.48287e-05	-2.69676e-09	-1.7001e-15	-2.61543e-23	-3.58674e-33	-2.46379e-45	1618.47	-4.2878	-0.67759	-3.03738	-0.53508	-0.0084	-2.15467e-05	-3.0597e-09	-3.46524e-15	-4.3768e-23	-4.70001e-33	1618.47	-9.39051	-1.152	-6.35483	-1.88739	-0.0427	-2.58665e-05	-1.30716e-09	-7.06228e-16	-8.19725e-24	-2.09024e-34	-1.28841e-49
1618.95	-6.8278	-0.70461	-3.8946	-2.10947	-0.08042	-0.000103353	-5.09039e-09	-3.84267e-15	-7.08609e-23	-1.17481e-32	-9.8248e-45	1618.95	-4.41691	-0.58757	-3.14428	-0.64816	-0.01175	-3.45715e-05	-5.70549e-09	-7.71538e-15	-1.17374e-22	-1.52944e-32	1618.95	-9.48482	-0.98106	-6.35047	-2.14933	-0.0573	-4.14357e-05	-2.47095e-09	-1.60029e-15	-2.23096e-23	-6.95675e-34	-5.42993e-49
1619.43	-7.034	-0.6021	-3.87556	-2.42113	-0.10759	-0.000163246	-9.51967e-09	-8.60506e-15	-1.90209e-22	-3.81238e-32	-3.88155e-44	1619.43	-4.53802	-0.50479	-3.22481	-0.77787	-0.01627	-5.49563e-05	-1.05407e-08	-1.70193e-14	-3.11851e-22	-4.93092e-32	1619.43	-9.55914	-0.82775	-6.28737	-2.42496	-0.07618	-6.57618e-05	-4.62764e-09	-3.59265e-15	-6.01559e-23	-2.29392e-33	-2.26724e-48
1619.91	-7.24021	-0.50973	-3.82091	-2.75311	-0.14261	-0.000255461	-1.76382e-08	-1.90913e-14	-5.05846e-22	-1.22571e-31	-1.51932e-43	1619.91	-4.65292	-0.42967	-3.2768	-0.9249	-0.02234	-8.65523e-05	-1.92934e-08	-3.71955e-14	-8.20893e-22	-1.57502e-31	1619.91	-9.63345	-0.69194	-6.16728	-2.71062	-0.10036	-0.000103403	-8.58652e-09	-7.99083e-15	-1.60703e-22	-7.49393e-33	-9.3791e-48
1620.39	-7.43641	-0.42755	-3.73216	-3.10163	-0.18728	-0.000396065	-3.23779e-08	-4.19643e-14	-1.33281e-21	-3.90426e-31	-5.89187e-43	1620.39	-4.76523	-0.36234	-3.29881	-1.08955	-0.03037	-0.000135052	-3.49872e-08	-8.05379e-14	-2.14085e-21	-4.98431e-31	1620.39	-9.67777	-0.57306	-5.99349	-3.00188	-0.13098	-0.000161085	-1.57847e-08	-1.76088e-14	-4.25338e-22	-2.42551e-32	-3.84403e-47
1620.88	-7.65295	-0.35529	-3.61174	-3.46194	-0.24366	-0.000608372	-5.8885e-08	-9.13871e-14	-3.47918e-21	-1.23212e-30	-2.2637e-42	1620.88	-4.87864	-0.30273	-3.29024	-1.27163	-0.04092	-0.00020878	-6.28598e-08	-1.72772e-13	-5.53159e-21	-1.56274e-30	1620.88	-9.71259	-0.47021	-5.77069	-3.29367	-0.16936	-0.000248622	-2.87486e-08	-3.84442e-14	-1.11533e-21	-7.77785e-32	-1.5609e-46
1621.36	-7.86916	-0.29251	-3.46285	-3.82833	-0.31408	-0.000925837	-1.06102e-07	-1.97175e-13	-8.99805e-21	-3.85236e-30	-8.61683e-42	1621.36	-4.99565	-0.25059	-3.25132	-1.47039	-0.05462	-0.000319769	-1.11892e-07	-3.67203e-13	-1.41604e-20	-4.85435e-30	1621.36	-9.70691	-0.38224	-5.50475	-3.58037	-0.21696	-0.000380176	-5.18751e-08	-8.3156e-14	-2.89758e-21	-2.47102e-31	-6.27948e-46
1621.84	-8.08536	-0.2386	-3.28937	-4.19432	-0.40111	-0.0014	-1.89409e-07	-4.21483e-13	-2.30559e-20	-1.19334e-29	-3.24965e-41	1621.84	-5.11676	-0.2055	-3.18312	-1.6845	-0.07224	-0.000485229	-1.97326e-07	-7.73219e-13	-3.59138e-20	-1.49396e-29	1621.84	-9.67122	-0.30786	-5.20245	-3.85601	-0.27537	-0.000575958	-9.2739e-08	-1.78204e-13	-7.45812e-21	-7.77778e-31	-2.50284e-45
1622.32	-8.32156	-0.19282	-3.09565	-4.55276	-0.5075	-0.00209	-3.34997e-07	-8.92626e-13	-5.85297e-20	-3.66236e-29	-1.21419e-40	1622.32	-5.24111	-0.16697	-3.08752	-1.91192	-0.09464	-0.000729489	-3.44774e-07	-1.6131e-12	-9.02425e-20	-4.55519e-29	1622.32	-9.59554	-0.24566	-4.87125	-4.11443	-0.34626	-0.000864489	-1.64258e-07	-3.78357e-13	-1.90189e-20	-2.42547e-30	-9.88339e-45
1622.81	-8.54811	-0.15438	-2.88638	-4.89609	-0.63618	-0.00309	-5.87007e-07	-1.87293e-12	-1.47208e-19	-1.11358e-28	-4.4947e-40	1622.81	-5.36661	-0.13441	-2.96707	-2.14996	-0.12285	-0.00109	-5.96824e-07	-3.33412e-12	-2.24658e-19	-1.37606e-28	1622.81	-9.50036	-0.19421	-4.51892	-4.34953	-0.43138	-0.00129	-2.8824e-07	-7.95882e-13	-4.80508e-20	-7.49372e-30	-3.86669e-44
1623.29	-8.78431	-0.12246	-2.66635	-5.21658	-0.7901	-0.00452	-1.01908e-06	-3.89344e-12	-3.66818e-19	-3.35461e-28	-1.64845e-39	1623.29	-5.49092	-0.1072	-2.82493	-2.39527	-0.158	-0.0016	-1.02358e-06	-6.82753e-12	-5.5411e-19	-4.11841e-28	1623.29	-9.38467	-0.15211	-4.15327	-4.55551	-0.53245	-0.00189	-5.01121e-07	-1.65866e-12	-1.20276e-19	-2.29383e-29	-1.49877e-43
1623.77	-9.01051	-0.09624	-2.4403	-5.50661	-0.97219	-0.00657	-1.7528e-06	-8.01877e-12	-9.05585e-19	-1.00121e-27	-5.98977e-39	1623.77	-5.61173	-0.0847	-2.66471	-2.64386	-0.20131	-0.00234	-1.73923e-06	-1.38519e-11	-1.35404e-18	-1.22119e-27	1623.77	-9.24899	-0.11804	-3.78188	-4.72708	-0.65112	-0.00276	-8.63163e-07	-3.42473e-12	-2.98276e-19	-6.95642e-29	-5.75561e-43
1624.25	-9.24672	-0.07494	-2.21273	-5.75895	-1.18516	-0.00946	-2.98688e-06	-1.63623e-11	-2.21498e-18	-2.96053e-27	-2.15629e-38	1624.25	-5.72744	-0.06631	-2.49032	-2.89125	-0.25413	-0.0034	-2.92788e-06	-2.7843e-11	-3.27815e-18	-3.58758e-27	1624.25	-9.1233	-0.09075	-3.41182	-4.85971	-0.78886	-0.004	-1.47301e-06	-7.00581e-12	-7.32858e-19	-2.09013e-28	-2.18983e-42
1624.73	-9.47292	-0.05781	-1.98782	-5.96712	-1.43141	-0.01349	-5.04274e-06	-3.30782e-11	-5.36751e-18	-8.67311e-27	-7.6907e-38	1624.73	-5.83705	-0.05143	-2.3058	-3.13253	-0.31784	-0.00487	-4.88331e-06	-5.54478e-11	-7.86301e-18	-1.04419e-26	1624.73	-8.98762	-0.06912	-3.04949	-4.94983	-0.94689	-0.00573	-2.49045e-06	-1.41988e-11	-1.78395e-18	-6.22187e-28	-8.25447e-42
1625.22	-9.68946	-0.04418	-1.76924	-6.12558	-1.71283	-0.01906	-8.43483e-06	-6.62522e-11	-1.28865e-17	-2.51734e-26	-2.7176e-37	1625.21	-5.94036	-0.03952	-2.1152	-3.36254	-0.39384	-0.00693	-8.06931e-06	-1.09399e-10	-1.86858e-17	-3.01107e-26	1625.22	-8.86244	-0.05216	-2.7004	-4.99494	-1.12607	-0.00813	-4.17169e-06	-2.85105e-11	-4.30236e-18	-1.83498e-27	-3.0827e-41
1625.7	-9.90567	-0.03346	-1.56012	-6.23005	-2.03061	-0.02667	-1.39781e-05	-1.31468e-10	-3.06522e-17	-7.23888e-26	-9.51411e-37	1625.7	-6.03787	-0.03009	-1.92239	-3.57603	-0.48349	-0.00976	-1.32105e-05	-2.1385e-10	-4.39941e-17	-8.6025e-26	1625.7	-8.74676	-0.039	-2.36915	-4.99382	-1.32675	-0.01144	-6.92322e-06	-5.67181e-11	-1.028e-17	-5.36169e-27	-1.1406e-40
1626.18	-10.1119	-0.0251	-1.36298	-6.27766	-2.38506	-0.03699	-2.29499e-05	-2.58466e-10	-7.22352e-17	-2.06235e-25	-3.29998e-36	1626.18	-6.13071	-0.02269	-1.73099	-3.76788	-0.58806	-0.01362	-2.14273e-05	-4.14156e-10	-1.02622e-16	-2.43495e-25	1626.18	-8.63107	-0.02889	-2.05929	-4.94649	-1.54873	-0.01593	-1.13832e-05	-1.11789e-10	-2.43355e-17	-1.55215e-26	-4.18117e-40
1626.66	-10.3181	-0.01865	-1.17974	-6.26708	-2.77545	-0.05082	-3.73314e-05	-5.03439e-10	-1.68654e-16	-5.82122e-25	-1.13401e-35	1626.66	-6.21982	-0.01696	-1.54422	-3.93328	-0.70863	-0.01883	-3.44331e-05	-7.9466e-10	-2.37164e-16	-6.82838e-25	1626.66	-8.52539	-0.0212	-1.77339	-4.85425	-1.79112	-0.022	-1.85432e-05	-2.18292e-10	-5.70754e-17	-4.45173e-26	-1.51853e-39
1627.14	-10.5143	-0.01374	-1.01167	-6.1986	-3.19985	-0.06917	-6.01632e-05	-9.71521e-10	-3.90129e-16	-1.6279e-24	-3.86085e-35	1627.14	-6.30673	-0.01256	-1.36486	-4.06795	-0.84601	-0.0258	-5.48209e-05	-1.51064e-09	-5.43025e-16	-1.89717e-24	1627.14	-8.3997	-0.01542	-1.51304	-4.71964	-2.05227	-0.03008	-2.99272e-05	-4.22317e-10	-1.32623e-16	-1.26498e-25	-5.46401e-39
1627.63	-10.7108	-0.01002	-0.85952	-6.07413	-3.65499	-0.09328	-9.60612e-05	-1.85746e-09	-8.94087e-16	-4.51027e-24	-1.3023e-34	1627.63	-6.39224	-0.00921	-1.19516	-4.16828	-1.00069	-0.03502	-8.64727e-05	-2.84513e-09	-1.23183e-15	-5.22226e-24	1627.63	-8.27452	-0.0111	-1.27897	-4.5463	-2.32973	-0.04076	-4.78529e-05	-8.0947e-10	-3.05317e-16	-3.56124e-25	-1.94787e-38
1628.11	-10.897	-0.00724	-0.7235	-5.89707	-4.13624	-0.12463	-0.000151959	-3.51842e-09	-2.03008e-15	-1.23805e-23	-4.35212e-34	1628.11	-6.47675	-0.00669	-1.03688	-4.23157	-1.17269	-0.04709	-0.000135137	-5.30892e-09	-2.76852e-15	-1.42421e-23	1628.11	-8.14884	-0.00793	-1.07111	-4.33878	-2.62022	-0.05472	-7.58075e-05	-1.53718e-09	-6.96378e-16	-9.93301e-25	-6.87973e-38
1628.59	-11.0932	-0.00519	-0.60336	-5.67218	-4.63752	-0.16497	-0.000238159	-6.60294e-09	-4.56676e-15	-3.36696e-23	-1.44096e-33	1628.59	-6.55986	-0.00482	-0.89123	-4.25606	-1.36153	-0.06274	-0.000209234	-9.81459e-09	-6.16459e-15	-3.84812e-23	1628.59	-8.01316	-0.0056	-0.88872	-4.10241	-2.91966	-0.07279	-0.000118981	-2.89208e-09	-1.57362e-15	-2.74487e-24	-2.40738e-37
1629.07	-11.2794	-0.00368	-0.49852	-5.40537	-5.15144	-0.21634	-0.000369803	-1.22769e-08	-1.0178e-14	-9.07189e-23	-4.72677e-33	1629.07	-6.64057	-0.00344	-0.75896	-4.24108	-1.56615	-0.0828	-0.00032096	-1.79763e-08	-1.35995e-14	-1.03012e-22	1629.07	-7.88747	-0.00393	-0.73057	-3.84302	-3.22321	-0.09591	-0.000185014	-5.39085e-09	-3.52303e-15	-7.5149e-24	-8.34599e-37
1629.55	-11.4556	-0.00259	-0.40808	-5.10343	-5.66934	-0.2811	-0.000568897	-2.26153e-08	-2.24741e-14	-2.42169e-22	-1.53617e-32	1629.55	-6.71768	-0.00243	-0.64033	-4.18704	-1.78486	-0.10828	-0.000487789	-3.26205e-08	-2.97238e-14	-2.73204e-22	1629.55	-7.77179	-0.00272	-0.595	-3.56671	-3.52538	-0.12522	-0.000285032	-9.95555e-09	-7.81439e-15	-2.03839e-23	-2.86664e-36
1630.04	-11.6322	-0.0018	-0.33095	-4.77375	-6.18155	-0.36185	-0.00086708	-4.1274e-08	-4.91656e-14	-6.40475e-22	-4.94623e-32	1630.04	-6.78989	-0.0017	-0.53525	-4.09544	-2.01528	-0.14029	-0.000734472	-5.86466e-08	-6.43646e-14	-7.17876e-22	1630.04	-7.66661	-0.00187	-0.4801	-3.27962	-3.82019	-0.16197	-0.000435054	-1.82153e-08	-1.71726e-14	-5.47787e-23	-9.75506e-36
1630.52	-11.8084	-0.00124	-0.26592	-4.42405	-6.67766	-0.46149	-0.00131	-7.46299e-08	-1.06562e-13	-1.67821e-21	-1.57787e-31	1630.52	-6.85613	-0.00118	-0.44327	-3.96877	-2.25438	-0.18007	-0.0011	-1.04462e-07	-1.38087e-13	-1.86885e-21	1630.52	-7.59092	-0.00128	-0.38381	-2.98773	-4.10133	-0.20756	-0.000657892	-3.30192e-08	-3.73883e-14	-1.45847e-22	-3.28888e-35
1631	-11.9746	-0.000849775	-0.21169	-4.06201	-7.14682	-0.58312	-0.00196	-1.33694e-07	-2.28826e-13	-4.35665e-21	-4.9869e-31	1631	-6.91544	-0.00081109	-0.3637	-3.81042	-2.49852	-0.229	-0.00162	-1.84346e-07	-2.93508e-13	-4.82015e-21	1631	-7.53524	-0.000861596	-0.30398	-2.69663	-4.36242	-0.26352	-0.000985662	-5.93007e-08	-8.0649e-14	-3.84722e-22	-1.09857e-34
1631.48	-12.1308	-0.000575517	-0.16696	-3.69508	-7.57814	-0.72999	-0.0029	-2.37285e-07	-4.86821e-13	-1.12052e-20	-1.56153e-30	1631.48	-6.96785	-0.000552302	-0.29565	-3.62453	-2.74348	-0.28853	-0.00237	-3.22309e-07	-6.18087e-13	-1.23171e-20	1631.48	-7.49955	-0.000576167	-0.23854	-2.41136	-4.59717	-0.33147	-0.00146	-1.05515e-07	-1.72355e-13	-1.00544e-21	-3.63555e-34
1631.97	-12.2973	-0.000386166	-0.13046	-3.33019	-7.96112	-0.9054	-0.00426	-4.17245e-07	-1.02611e-12	-2.85528e-20	-4.84433e-30	1631.96	-7.01376	-0.000372603	-0.23811	-3.41581	-2.98457	-0.36017	-0.00344	-5.58307e-07	-1.28956e-12	-3.11832e-20	1631.97	-7.48438	-0.000381728	-0.18545	-2.13631	-4.79972	-0.41309	-0.00215	-1.86008e-07	-3.6493e-13	-2.60332e-21	-1.19199e-33
1632.45	-12.4535	-0.000256715	-0.101	-2.97354	-8.28605	-1.11255	-0.0062	-7.26898e-07	-2.1428e-12	-7.20842e-20	-1.48894e-29	1632.45	-7.05467	-0.000249046	-0.18999	-3.18931	-3.21679	-0.44544	-0.00494	-9.58155e-07	-2.6656e-12	-7.82156e-20	1632.45	-7.47869	-0.000250566	-0.14284	-1.87512	-4.96481	-0.51005	-0.00313	-3.24869e-07	-7.65521e-13	-6.67823e-21	-3.87202e-33
1632.93	-12.6097	-0.000169079	-0.07747	-2.63052	-8.54441	-1.35445	-0.00894	-1.25463e-06	-4.43334e-12	-1.80299e-19	-4.53401e-29	1632.93	-7.09218	-0.00016492	-0.1502	-2.95027	-3.435	-0.54579	-0.00704	-1.62915e-06	-5.45897e-12	-1.9437e-19	1632.93	-7.48301	-0.000162949	-0.109	-1.63062	-5.08804	-0.62393	-0.00453	-5.62144e-07	-1.59099e-12	-1.69729e-20	-1.24613e-32
1633.41	-12.7459	-0.000110329	-0.05887	-2.30553	-8.72927	-1.63367	-0.01277	-2.14547e-06	-9.08744e-12	-4.46793e-19	-1.36788e-28	1633.41	-7.12789	-0.000108201	-0.11764	-2.7039	-3.63407	-0.66256	-0.00993	-2.7444e-06	-1.10762e-11	-4.78549e-19	1633.41	-7.47732	-0.000104988	-0.08241	-1.40489	-5.16608	-0.75616	-0.00647	-9.63715e-07	-3.27595e-12	-4.27378e-20	-3.9733e-32
1633.89	-12.8821	-7.13269e-05	-0.04432	-2.00199	-8.8356	-1.95223	-0.01807	-3.63488e-06	-1.8455e-11	-1.09694e-18	-4.08862e-28	1633.89	-7.1626	-7.03313e-05	-0.09128	-2.45516	-3.8091	-0.79688	-0.01389	-4.58034e-06	-2.22653e-11	-1.16731e-18	1633.89	-7.46164	-6.70184e-05	-0.06173	-1.1992	-5.19675	-0.90795	-0.00917	-1.63686e-06	-6.68297e-12	-1.06618e-19	-1.25517e-31
1634.38	-12.9887	-4.56853e-05	-0.03306	-1.72232	-8.86044	-2.31131	-0.02533	-6.10125e-06	-3.71319e-11	-2.6682e-18	-1.21078e-27	1634.38	-7.19681	-4.52928e-05	-0.07018	-2.20868	-3.9556	-0.94955	-0.01923	-7.57371e-06	-4.43436e-11	-2.82102e-18	1634.38	-7.42646	-4.23846e-05	-0.04581	-1.01415	-5.17923	-1.08011	-0.01287	-2.75445e-06	-1.35071e-11	-2.63517e-19	-3.92837e-31
1634.86	-13.0849	-2.89909e-05	-0.02443	-1.46801	-8.80311	-2.71111	-0.03517	-1.01463e-05	-7.40188e-11	-6.43009e-18	-3.55237e-27	1634.86	-7.23085	-2.88983e-05	-0.05345	-1.96855	-4.06973	-1.121	-0.02638	-1.24074e-05	-8.74975e-11	-6.75446e-18	1634.86	-7.38077	-2.65573e-05	-0.03368	-0.84971	-5.11399	-1.27303	-0.0179	-4.5922e-06	-2.7047e-11	-6.45281e-19	-1.2181e-30
1635.34	-13.1611	-1.82267e-05	-0.01789	-1.23966	-8.6652	-3.15062	-0.04839	-1.67171e-05	-1.46184e-10	-1.53524e-17	-1.0326e-26	1635.34	-7.26526	-1.82674e-05	-0.04034	-1.73829	-4.14839	-1.31115	-0.03586	-2.01381e-05	-1.7105e-10	-1.60227e-17	1635.34	-7.31509	-1.64862e-05	-0.02454	-0.70535	-5.00283	-1.48651	-0.02467	-7.58521e-06	-5.36581e-11	-1.56549e-18	-3.74213e-30
1635.82	-13.2273	-1.13532e-05	-0.01297	-1.03715	-8.4505	-3.62751	-0.06597	-2.72881e-05	-2.86033e-10	-3.63161e-17	-2.97376e-26	1635.82	-7.30057	-1.14405e-05	-0.03016	-1.52076	-4.18945	-1.51938	-0.0483	-3.23829e-05	-3.31292e-10	-3.76569e-17	1635.82	-7.2394	-1.01395e-05	-0.01771	-0.5801	-4.84879	-1.71973	-0.03368	-1.2413e-05	-1.05466e-10	-3.76284e-18	-1.13897e-29
1636.3	-13.2735	-7.00627e-06	-0.00932	-0.85968	-8.16484	-4.13791	-0.0891	-4.41315e-05	-5.54493e-10	-8.51103e-17	-8.4848e-26	1636.3	-7.33678	-7.09861e-06	-0.02234	-1.31814	-4.19175	-1.74437	-0.06445	-5.15912e-05	-6.35714e-10	-8.76828e-17	1636.3	-7.16372	-6.17844e-06	-0.01266	-0.47267	-4.65599	-1.97112	-0.04555	-2.01255e-05	-2.05378e-10	-8.96067e-18	-3.43456e-29
1636.79	-13.33	-4.28369e-06	-0.00664	-0.70599	-7.81583	-4.67645	-0.11923	-7.07107e-05	-1.06497e-09	-1.97618e-16	-2.3985e-25	1636.79	-7.37319	-4.3638e-06	-0.01639	-1.13194	-4.15525	-1.98415	-0.08519	-8.14325e-05	-1.20858e-09	-2.02277e-16	1636.79	-7.09854	-3.72993e-06	-0.00897	-0.38157	-4.42948	-2.23835	-0.06104	-3.2328e-05	-3.96237e-10	-2.11411e-17	-1.0261e-28
1637.27	-13.3862	-2.59484e-06	-0.00468	-0.57441	-7.41248	-5.23616	-0.15806	-0.000112249	-2.02647e-09	-4.54604e-16	-6.71736e-25	1637.27	-7.4084	-2.65778e-06	-0.01192	-0.96305	-4.08094	-2.23601	-0.11158	-0.000127345	-2.27641e-09	-4.62318e-16	1637.27	-7.03286	-2.23092e-06	-0.00629	-0.30518	-4.17499	-2.51828	-0.08104	-5.14484e-05	-7.57388e-10	-4.9417e-17	-3.03718e-28
1637.75	-13.4424	-1.55728e-06	-0.00327	-0.46302	-6.96488	-5.80859	-0.2076	-0.00017654	-3.82036e-09	-1.0361e-15	-1.86389e-24	1637.75	-7.44081	-1.60374e-06	-0.00859	-0.81177	-3.97087	-2.49651	-0.14478	-0.000197301	-4.24803e-09	-1.04688e-15	1637.75	-6.99717	-1.32199e-06	-0.00438	-0.24182	-3.8987	-2.807	-0.10659	-8.11197e-05	-1.43431e-09	-1.14442e-16	-8.9066e-28
1638.23	-13.4986	-9.25938e-07	-0.00227	-0.36978	-6.48374	-6.38396	-0.27015	-0.000275083	-7.1356e-09	-2.33954e-15	-5.12391e-24	1638.23	-7.46892	-9.58764e-07	-0.00613	-0.67793	-3.82801	-2.76157	-0.18613	-0.000302856	-7.85392e-09	-2.34864e-15	1638.23	-6.97149	-7.7613e-07	-0.00302	-0.18984	-3.60699	-3.09985	-0.1389	-0.000126719	-2.6911e-09	-2.62578e-16	-2.58771e-27
1638.72	-13.5552	-5.45456e-07	-0.00155	-0.29259	-5.97997	-6.95138	-0.34829	-0.000424665	-1.32044e-08	-5.23385e-15	-1.39555e-23	1638.71	-7.49236	-5.67873e-07	-0.00433	-0.56091	-3.65614	-3.0265	-0.23707	-0.000460582	-1.43863e-08	-5.22031e-15	1638.72	-6.96631	-4.51442e-07	-0.00206	-0.14766	-3.30622	-3.39158	-0.17934	-0.00019612	-5.00239e-09	-5.96885e-16	-7.44869e-27
1639.2	-13.6214	-3.18345e-07	-0.00106	-0.22936	-5.46429	-7.49917	-0.44487	-0.000649516	-2.42085e-08	-1.16004e-14	-3.76574e-23	1639.2	-7.51177	-3.33237e-07	-0.00304	-0.4598	-3.45967	-3.28615	-0.29916	-0.000693969	-2.61079e-08	-1.14958e-14	1639.2	-6.98063	-2.60155e-07	-0.00139	-0.11379	-3.00248	-3.67642	-0.2294	-0.000300719	-9.21269e-09	-1.34427e-15	-2.12425e-26
1639.68	-13.6776	-1.84077e-07	-0.000711536	-0.17814	-4.94686	-8.01526	-0.56298	-0.000984228	-4.39722e-08	-2.54734e-14	-1.00674e-22	1639.68	-7.52828	-1.93739e-07	-0.00211	-0.37343	-3.24346	-3.53505	-0.37402	-0.00104	-4.69415e-08	-2.50809e-14	1639.68	-7.00494	-1.48533e-07	-0.00093241	-0.08687	-2.70141	-3.94829	-0.29072	-0.000456837	-1.68096e-08	-2.99945e-15	-6.00198e-26
1640.16	-13.7438	-1.05454e-07	-0.000474695	-0.13707	-4.43698	-8.48757	-0.70584	-0.00148	-7.91316e-08	-5.54196e-14	-2.66653e-22	1640.16	-7.54279	-1.11595e-07	-0.00145	-0.30047	-3.01262	-3.76762	-0.46328	-0.00153	-8.3619e-08	-5.42139e-14	1640.16	-7.02926	-8.40185e-08	-0.000618895	-0.06571	-2.40803	-4.20102	-0.36502	-0.000687581	-3.03871e-08	-6.6307e-15	-1.68013e-25
1640.64	-13.8	-5.98529e-08	-0.000313757	-0.10449	-3.94282	-8.90452	-0.87677	-0.0022	-1.41086e-07	-1.19454e-13	-6.99739e-22	1640.64	-7.5556	-6.36843e-08	-0.000986907	-0.23953	-2.77231	-3.97832	-0.56852	-0.00224	-1.47576e-07	-1.16102e-13	1640.64	-7.05357	-4.70857e-08	-0.000406995	-0.04924	-2.12664	-4.42855	-0.45407	-0.00103	-5.44232e-08	-1.45224e-14	-4.65967e-25
1641.13	-13.8466	-3.36566e-08	-0.000205464	-0.07892	-3.47127	-9.25548	-1.07902	-0.00324	-2.49218e-07	-2.55093e-13	-1.81923e-21	1641.12	-7.56661	-3.60066e-08	-0.000666124	-0.18918	-2.52757	-4.16193	-0.69123	-0.00326	-2.5804e-07	-2.46338e-13	1641.13	-7.07839	-2.61436e-08	-0.000265168	-0.03656	-1.86076	-4.6252	-0.55961	-0.00151	-9.65694e-08	-3.15123e-14	-1.28035e-24
1641.61	-13.9027	-1.87507e-08	-0.000133302	-0.05906	-3.02783	-9.53124	-1.31562	-0.00473	-4.3615e-07	-5.39709e-13	-4.68598e-21	1641.61	-7.57602	-2.01695e-08	-0.000445447	-0.14804	-2.2831	-4.31372	-0.83264	-0.00469	-4.47014e-07	-5.17827e-13	1641.61	-7.10271	-1.43814e-08	-0.000171166	-0.02689	-1.61304	-4.78587	-0.6833	-0.00222	-1.69768e-07	-6.77458e-14	-3.48548e-24
1642.09	-13.949	-1.03497e-08	-8.56843e-05	-0.04378	-2.61659	-9.72437	-1.58926	-0.00684	-7.5623e-07	-1.13131e-12	-1.19585e-20	1642.09	-7.58363	-1.11936e-08	-0.000295121	-0.11477	-2.04319	-4.42967	-0.99369	-0.00668	-7.67216e-07	-1.07845e-12	1642.09	-7.13702	-7.83792e-09	-0.000109464	-0.0196	-1.38536	-4.90629	-0.82661	-0.00322	-2.95689e-07	-1.44293e-13	-9.40065e-24
1642.57	-13.9952	-5.65974e-09	-5.45666e-05	-0.03216	-2.24027	-9.82958	-1.90205	-0.0098	-1.29907e-06	-2.34944e-12	-3.02351e-20	1642.57	-7.58937	-6.1547e-09	-0.000193716	-0.08815	-1.81157	-4.50664	-1.17493	-0.00943	-1.3046e-06	-2.22525e-12	1642.57	-7.17134	-4.23215e-09	-6.9357e-05	-0.01415	-1.17881	-4.98318	-0.99072	-0.00462	-5.10241e-07	-3.04489e-13	-2.51197e-23
1643.05	-14.0414	-3.06639e-09	-3.44282e-05	-0.0234	-1.90033	-9.84396	-2.25532	-0.01392	-2.21093e-06	-4.83403e-12	-7.57372e-20	1643.05	-7.59278	-3.35279e-09	-0.000125977	-0.06708	-1.59135	-4.54252	-1.37636	-0.01319	-2.19784e-06	-4.54902e-12	1643.05	-7.22565	-2.26403e-09	-4.35381e-05	-0.01012	-0.99377	-5.01443	-1.17642	-0.00657	-8.72323e-07	-6.36589e-13	-6.65019e-23
1643.54	-14.0879	-1.64597e-09	-2.1521e-05	-0.01687	-1.59704	-9.76712	-2.64946	-0.01958	-3.72802e-06	-9.85407e-12	-1.87961e-19	1643.54	-7.59369	-1.80953e-09	-8.11675e-05	-0.05057	-1.38496	-4.53631	-1.59741	-0.01828	-3.66842e-06	-9.21339e-12	1643.54	-7.28048	-1.19996e-09	-2.70776e-05	-0.00717	-0.83002	-4.99917	-1.384	-0.00927	-1.47754e-06	-1.31858e-12	-1.74427e-22
1644.02	-14.1241	-8.75338e-10	-1.33282e-05	-0.01205	-1.32974	-9.60118	-3.08367	-0.02728	-6.22792e-06	-1.99014e-11	-4.62157e-19	1644.02	-7.5915	-9.67587e-10	-5.18124e-05	-0.03778	-1.19418	-4.48818	-1.83679	-0.02509	-6.0663e-06	-1.84877e-11	1644.02	-7.32479	-6.30102e-10	-1.66845e-05	-0.00504	-0.68683	-4.93783	-1.61314	-0.01296	-2.47951e-06	-2.70594e-12	-4.5327e-22
1644.5	-14.1503	-4.61203e-10	-8.17795e-06	-0.00853	-1.09693	-9.3507	-3.55582	-0.03767	-1.03079e-05	-3.98211e-11	-1.12583e-18	1644.5	-7.58561	-5.12596e-10	-3.27678e-05	-0.02796	-1.02015	-4.39947	-2.09251	-0.03413	-9.93873e-06	-3.67544e-11	1644.5	-7.36911	-3.27806e-10	-1.01854e-05	-0.0035	-0.56309	-4.8321	-1.86281	-0.01793	-4.12242e-06	-5.50161e-12	-1.16697e-21
1644.98	-14.1465	-2.40752e-10	-4.97139e-06	-0.00598	-0.89651	-9.02247	-4.06231	-0.05154	-1.69027e-05	-7.89414e-11	-2.71717e-18	1644.98	-7.57522	-2.69044e-10	-2.05316e-05	-0.0205	-0.86342	-4.2726	-2.36177	-0.046	-1.61324e-05	-7.23933e-11	1644.98	-7.39342	-1.68961e-10	-6.16031e-06	-0.00242	-0.45737	-4.68486	-2.13122	-0.02459	-6.79047e-06	-1.10821e-11	-2.97663e-21
1645.46	-14.1227	-1.24511e-10	-2.99414e-06	-0.00415	-0.72592	-8.62518	-4.59799	-0.06985	-2.74603e-05	-1.55045e-10	-6.49713e-18	1645.46	-7.56013	-1.39905e-10	-1.27456e-05	-0.01489	-0.724	-4.111	-2.641	-0.06142	-2.59436e-05	-1.4127e-10	1645.46	-7.39774	-8.6281e-11	-3.69139e-06	-0.00165	-0.36805	-4.50007	-2.41573	-0.03342	-1.10818e-05	-2.21166e-11	-7.52232e-21
1645.95	-14.0793	-6.37985e-11	-1.78661e-06	-0.00286	-0.58235	-8.16906	-5.15614	-0.09379	-4.41994e-05	-3.01697e-10	-1.53918e-17	1645.95	-7.54034	-7.20782e-11	-7.83903e-06	-0.01072	-0.60148	-3.91889	-2.92592	-0.08125	-4.13356e-05	-2.73125e-10	1645.95	-7.39256	-4.36522e-11	-2.19149e-06	-0.00112	-0.29344	-4.28257	-2.71287	-0.04499	-1.79176e-05	-4.37295e-11	-1.88339e-20
1646.43	-14.0055	-3.23871e-11	-1.0562e-06	-0.00195	-0.46285	-7.66546	-5.72853	-0.12478	-7.04838e-05	-5.81631e-10	-3.61258e-17	1646.43	-7.51665	-3.67907e-11	-4.77666e-06	-0.00764	-0.49507	-3.70119	-3.21157	-0.10648	-6.52499e-05	-5.23161e-10	1646.43	-7.35688	-2.18806e-11	-1.28899e-06	-0.000747932	-0.23179	-4.03785	-3.01837	-0.06	-2.87021e-05	-8.56629e-11	-4.67186e-20
1646.91	-13.9317	-1.62891e-11	-6.18624e-07	-0.00132	-0.36447	-7.12632	-6.30554	-0.16446	-0.000111358	-1.11092e-09	-8.40055e-17	1646.91	-7.49029	-1.86052e-11	-2.88369e-06	-0.0054	-0.40371	-3.46324	-3.49249	-0.13826	-0.000102046	-9.92824e-10	1646.91	-7.32119	-1.08661e-11	-7.5114e-07	-0.000496676	-0.1814	-3.77188	-3.32718	-0.07928	-4.5552e-05	-1.66254e-10	-1.14816e-19
1647.39	-13.8479	-8.11675e-12	-3.58978e-07	-0.000881438	-0.28434	-6.56379	-6.87644	-0.21476	-0.000174308	-2.10225e-09	-1.93535e-16	1647.39	-7.4623	-9.32164e-12	-1.72479e-06	-0.00378	-0.32617	-3.21059	-3.76284	-0.17787	-0.000158116	-1.86669e-09	1647.39	-7.27551	-5.34625e-12	-4.33665e-07	-0.000326772	-0.14064	-3.49081	-3.63365	-0.10379	-7.16248e-05	-3.19678e-10	-2.79559e-19
1647.88	-13.7644	-4.00709e-12	-2.06381e-07	-0.000584477	-0.21978	-5.9897	-7.42962	-0.27785	-0.000270318	-3.94134e-09	-4.41746e-16	1647.88	-7.43371	-4.62714e-12	-1.02208e-06	-0.00262	-0.26108	-2.94883	-4.01659	-0.2267	-0.000242727	-3.47722e-09	1647.88	-7.23033	-2.60607e-12	-2.48056e-07	-0.000213	-0.10804	-3.20079	-3.93161	-0.13462	-0.000111579	-6.08998e-10	-6.74386e-19
1648.36	-13.7106	-1.95992e-12	-1.17553e-07	-0.000383977	-0.1683	-5.41523	-7.953	-0.35614	-0.000415331	-7.32093e-09	-9.98959e-16	1648.36	-7.40522	-2.27559e-12	-6.00061e-07	-0.0018	-0.20704	-2.68335	-4.24778	-0.28626	-0.000369167	-6.41735e-09	1648.36	-7.20464	-1.25859e-12	-1.40574e-07	-0.000137554	-0.08222	-2.9077	-4.21463	-0.17298	-0.00017221	-1.14942e-09	-1.61177e-18
1648.84	-13.6868	-9.49748e-13	-6.63377e-08	-0.000249922	-0.12769	-4.85055	-8.43445	-0.45227	-0.000632229	-1.34725e-08	-2.23812e-15	1648.84	-7.37763	-1.10876e-12	-3.49034e-07	-0.00122	-0.16267	-2.41917	-4.4507	-0.35813	-0.000556274	-1.17339e-08	1648.84	-7.19896	-6.02207e-13	-7.89266e-08	-8.80098e-05	-0.062	-2.61699	-4.47621	-0.22023	-0.00026333	-2.14934e-09	-3.81647e-18
1649.32	-13.693	-4.55974e-13	-3.70892e-08	-0.000161163	-0.09598	-4.30453	-8.86225	-0.56903	-0.000953489	-2.45638e-08	-4.96801e-15	1649.32	-7.35114	-5.35237e-13	-2.01142e-07	-0.000825957	-0.12663	-2.16082	-4.62015	-0.44389	-0.000830457	-2.12563e-08	1649.32	-7.23327	-2.85475e-13	-4.39039e-08	-5.57891e-05	-0.04631	-2.33355	-4.71002	-0.27779	-0.000398935	-3.98193e-09	-8.95326e-18
1649.8	-13.7392	-2.16887e-13	-2.05445e-08	-0.000102964	-0.07148	-3.78462	-9.22557	-0.70931	-0.00142	-4.43712e-08	-1.09255e-14	1649.8	-7.32395	-2.55985e-13	-1.14842e-07	-0.00055182	-0.09766	-1.91219	-4.75168	-0.5451	-0.00123	-3.81503e-08	1649.8	-7.28759	-1.34076e-13	-2.4196e-08	-3.50372e-05	-0.03428	-2.06155	-4.91017	-0.34714	-0.000598777	-7.30873e-09	-2.08095e-17
1650.29	-13.7858	-1.02209e-13	-1.12747e-08	-6.51733e-05	-0.05274	-3.29671	-9.51489	-0.87598	-0.00211	-7.9409e-08	-2.38047e-14	1650.29	-7.29036	-1.21296e-13	-6.49621e-08	-0.000365258	-0.07462	-1.67651	-4.84172	-0.66319	-0.0018	-6.78374e-08	1650.29	-7.36241	-6.23873e-14	-1.32113e-08	-2.18007e-05	-0.02514	-1.8044	-5.07145	-0.42979	-0.000890411	-1.32908e-08	-4.79186e-17
1650.77	-13.812	-4.77205e-14	-6.13026e-09	-4.0871e-05	-0.03855	-2.84512	-9.72245	-1.07181	-0.00309	-1.40799e-07	-5.13861e-14	1650.77	-7.24377	-5.69427e-14	-3.64067e-08	-0.000239532	-0.05649	-1.45628	-4.88781	-0.79939	-0.00261	-1.1951e-07	1650.77	-7.41673	-2.87609e-14	-7.14679e-09	-1.34392e-05	-0.01826	-1.56471	-5.18954	-0.5272	-0.00131	-2.39455e-08	-1.09322e-16
1651.25	-13.7982	-2.20741e-14	-3.30227e-09	-2.53934e-05	-0.02792	-2.43266	-9.84259	-1.29927	-0.00449	-2.47338e-07	-1.09898e-13	1651.25	-7.18141	-2.64846e-14	-2.02146e-08	-0.000155629	-0.04237	-1.25327	-4.88868	-0.95466	-0.00376	-2.08593e-07	1651.25	-7.43104	-1.31363e-14	-3.83034e-09	-8.20803e-06	-0.01314	-1.34429	-5.26123	-0.6407	-0.00191	-4.27423e-08	-2.471e-16
1651.73	-13.7244	-1.01163e-14	-1.76241e-09	-1.56311e-05	-0.02003	-2.06075	-9.87199	-1.56043	-0.00647	-4.30471e-07	-2.3286e-13	1651.73	-7.10532	-1.22042e-14	-1.11202e-08	-0.000100179	-0.03148	-1.06858	-4.8443	-1.12952	-0.00536	-3.60709e-07	1651.73	-7.41536	-5.94431e-15	-2.03387e-09	-4.96667e-06	-0.00937	-1.14424	-5.28454	-0.77142	-0.00277	-7.55881e-08	-5.5335e-16
1652.21	-13.6006	-4.59329e-15	-9.31888e-10	-9.53278e-06	-0.01424	-1.72954	-9.80983	-1.85674	-0.00923	-7.42264e-07	-4.88836e-13	1652.21	-7.02083	-5.57173e-15	-6.06064e-09	-6.38895e-05	-0.02318	-0.90267	-4.75589	-1.32405	-0.00756	-6.17984e-07	1652.21	-7.33967	-2.66497e-15	-1.06997e-09	-2.97751e-06	-0.00662	-0.96494	-5.25883	-0.92023	-0.00397	-1.32437e-07	-1.22769e-15
1652.7	-13.4471	-2.06627e-15	-4.88182e-10	-5.75984e-06	-0.01003	-1.43812	-9.65783	-2.18886	-0.01304	-1.26804e-06	-1.0167e-12	1652.7	-6.93434	-2.52018e-15	-3.27257e-09	-4.03684e-05	-0.0169	-0.75547	-4.62589	-1.53772	-0.01058	-1.04896e-06	1652.7	-7.24449	-1.18371e-15	-5.57678e-10	-1.76849e-06	-0.00463	-0.80621	-5.1848	-1.08757	-0.00563	-2.29894e-07	-2.6986e-15
1653.18	-13.2533	-9.20896e-16	-2.53374e-10	-3.44797e-06	-0.007	-1.18474	-9.42019	-2.55651	-0.01826	-2.14621e-06	-2.09499e-12	1653.18	-6.85155	-1.12937e-15	-1.75074e-09	-2.52707e-05	-0.01222	-0.62642	-4.4578	-1.76934	-0.01466	-1.76402e-06	1653.18	-7.10881	-5.20907e-16	-2.87975e-10	-1.04067e-06	-0.00321	-0.66735	-5.0645	-1.27345	-0.00792	-3.95374e-07	-5.87692e-15
1653.66	-13.0395	-4.06627e-16	-1.30288e-10	-2.04493e-06	-0.00484	-0.96697	-9.10335	-2.95827	-0.02533	-3.59891e-06	-4.27695e-12	1653.66	-6.77656	-5.01419e-16	-9.27929e-10	-1.56731e-05	-0.00875	-0.51461	-4.25607	-2.01701	-0.02013	-2.93907e-06	1653.66	-6.95312	-2.2711e-16	-1.47329e-10	-6.06717e-07	-0.00221	-0.5473	-4.90121	-1.4773	-0.01104	-6.73673e-07	-1.26801e-14
1654.14	-12.8357	-1.77887e-16	-6.63752e-11	-1.20158e-06	-0.00331	-0.78192	-8.71574	-3.39149	-0.0348	-5.97904e-06	-8.65063e-12	1654.14	-6.71237	-2.20561e-16	-4.87272e-10	-9.63059e-06	-0.0062	-0.41884	-4.02585	-2.27807	-0.02739	-4.85153e-06	1654.14	-6.79744	-9.8101e-17	-7.46765e-11	-3.50445e-07	-0.0015	-0.44469	-4.69928	-1.69792	-0.01523	-1.13724e-06	-2.71055e-14
1654.62	-12.6419	-7.70997e-17	-3.3502e-11	-6.99506e-07	-0.00225	-0.62643	-8.26739	-3.85216	-0.04738	-9.84133e-06	-1.7335e-11	1654.62	-6.66048	-9.61211e-17	-2.53507e-10	-5.86292e-06	-0.00436	-0.33774	-3.77285	-2.5491	-0.03691	-7.93432e-06	1654.62	-6.66176	-4.19829e-17	-3.75008e-11	-2.00547e-07	-0.00101	-0.35797	-4.46396	-1.93342	-0.02083	-1.90203e-06	-5.74055e-14
1655.11	-12.4885	-3.31073e-17	-1.67531e-11	-4.03451e-07	-0.00151	-0.49722	-7.76953	-4.3349	-0.06392	-1.60486e-05	-3.44159e-11	1655.11	-6.62172	-4.15022e-17	-1.30668e-10	-3.53621e-06	-0.00304	-0.26982	-3.50303	-2.82599	-0.04928	-1.28559e-05	1655.11	-6.53658	-1.78005e-17	-1.86577e-11	-1.13703e-07	-0.000677349	-0.2855	-4.20118	-2.1812	-0.02823	-3.15168e-06	-1.20451e-13
1655.59	-12.3647	-1.40849e-17	-8.30011e-12	-2.30543e-07	-0.00101	-0.39101	-7.23406	-4.833	-0.08542	-2.59288e-05	-6.76952e-11	1655.59	-6.59563	-1.77535e-17	-6.67288e-11	-2.11311e-06	-0.00209	-0.21357	-3.2224	-3.10395	-0.0652	-2.06375e-05	1655.59	-6.45089	-7.47749e-18	-9.19684e-12	-6.38692e-08	-0.000448388	-0.22559	-3.91727	-2.43797	-0.0379	-5.17404e-06	-2.50398e-13
1656.07	-12.3009	-5.93675e-18	-4.07411e-12	-1.30519e-07	-0.000664557	-0.30464	-6.67316	-5.33845	-0.1131	-4.1504e-05	-1.31922e-10	1656.07	-6.57954	-7.52422e-18	-3.37612e-11	-1.25104e-06	-0.00143	-0.16748	-2.93682	-3.37771	-0.08545	-3.28227e-05	1656.07	-6.39521	-3.112e-18	-4.49138e-12	-3.55444e-08	-0.000294074	-0.1766	-3.61874	-2.69974	-0.05041	-8.41549e-06	-5.15717e-13
1656.55	-12.2571	-2.47916e-18	-1.98127e-12	-7.32077e-08	-0.000434493	-0.23515	-6.09877	-5.84218	-0.14836	-6.58201e-05	-2.54706e-10	1656.55	-6.56735	-3.15936e-18	-1.69233e-11	-7.33805e-07	-0.000968798	-0.13012	-2.65179	-3.64159	-0.11097	-5.17195e-05	1656.55	-6.37952	-1.28317e-18	-2.17312e-12	-1.95981e-08	-0.000191082	-0.13697	-3.31202	-2.96195	-0.06642	-1.35609e-05	-1.05233e-12
1657.04	-12.2336	-1.0257e-18	-9.54587e-13	-4.0682e-08	-0.000281446	-0.17983	-5.52223	-6.33427	-0.19282	-0.000103416	-4.87216e-10	1657.04	-6.55086	-1.31432e-18	-8.40454e-12	-4.26434e-07	-0.000649895	-0.10016	-2.37225	-3.88976	-0.14276	-8.07413e-05	1657.04	-6.37435	-5.24193e-19	-1.04171e-12	-1.07057e-08	-0.000123012	-0.10525	-3.00324	-3.21955	-0.08672	-2.16502e-05	-2.12744e-12
1657.52	-12.1998	-4.20435e-19	-4.55669e-13	-2.2398e-08	-0.000180621	-0.13625	-4.95391	-6.80425	-0.24828	-0.000160983	-9.23349e-10	1657.52	-6.52467	-5.41705e-19	-4.13528e-12	-2.4552e-07	-0.000431933	-0.07638	-2.10255	-4.11638	-0.18197	-0.000124882	1657.52	-6.35866	-2.12158e-19	-4.94736e-13	-5.79404e-09	-7.84575e-05	-0.08013	-2.69805	-3.46716	-0.11216	-3.42449e-05	-4.26111e-12
1658	-12.146	-1.70741e-19	-2.15499e-13	-1.22174e-08	-0.000114843	-0.10228	-4.40295	-7.24144	-0.31673	-0.000248275	-1.73369e-09	1658	-6.48858	-2.21201e-19	-2.01585e-12	-1.4005e-07	-0.000284414	-0.05771	-1.84626	-4.3159	-0.2298	-0.000191366	1658	-6.34298	-8.50727e-20	-2.32788e-13	-3.10676e-09	-4.95774e-05	-0.06044	-2.40143	-3.69925	-0.14374	-5.3665e-05	-8.45571e-12
1658.48	-12.0823	-6.86973e-20	-1.00972e-13	-6.60249e-09	-7.23438e-05	-0.07607	-3.87705	-7.63539	-0.40032	-0.000379356	-3.22507e-09	1658.48	-6.44489	-8.94901e-20	-9.73586e-13	-7.91481e-08	-0.000185544	-0.0432	-1.60621	-4.48321	-0.28751	-0.000290531	1658.48	-6.31729	-3.37973e-20	-1.0852e-13	-1.65043e-09	-3.1038e-05	-0.04517	-2.11764	-3.91035	-0.18249	-8.33198e-05	-1.66241e-11
1658.96	-12.0084	-2.73844e-20	-4.68727e-14	-3.53508e-09	-4.51502e-05	-0.05605	-3.38236	-7.97626	-0.50127	-0.00057428	-5.94386e-09	1658.96	-6.39613	-3.58694e-20	-4.65856e-13	-4.4316e-08	-0.000119924	-0.03204	-1.38443	-4.61391	-0.35639	-0.000437001	1658.96	-6.28161	-1.33025e-20	-5.01211e-14	-8.68651e-10	-1.92516e-05	-0.03344	-1.8501	-4.09523	-0.22955	-0.000128164	-3.23809e-11
1659.45	-11.925	-1.0815e-20	-2.15576e-14	-1.87522e-09	-2.79177e-05	-0.04092	-2.92348	-8.25522	-0.62188	-0.000861314	-1.08532e-08	1659.45	-6.34384	-1.42441e-20	-2.20847e-13	-2.45835e-08	-7.6794e-05	-0.02354	-1.18224	-4.70447	-0.43768	-0.00065123	1659.45	-6.24643	-5.1874e-21	-2.29347e-14	-4.52957e-10	-1.18304e-05	-0.02453	-1.6014	-4.24916	-0.28606	-0.00019532	-6.24886e-11
1659.93	-11.8412	-4.23168e-21	-9.82293e-15	-9.85523e-10	-1.71026e-05	-0.02959	-2.50346	-8.46485	-0.76437	-0.00128	-1.96341e-08	1659.93	-6.28835	-5.60413e-21	-1.03727e-13	-1.3511e-08	-4.87203e-05	-0.01714	-1.00023	-4.75242	-0.53254	-0.000961498	1659.93	-6.20074	-2.00413e-21	-1.03974e-14	-2.34007e-10	-7.2027e-06	-0.01782	-1.3733	-4.36807	-0.3532	-0.000294909	-1.19474e-10
1660.41	-11.7374	-1.64044e-21	-4.4345e-15	-5.13148e-10	-1.03802e-05	-0.0212	-2.12395	-8.59948	-0.93081	-0.00188	-3.51905e-08	1660.41	-6.22926	-2.18446e-21	-4.82678e-14	-7.3569e-09	-3.06236e-05	-0.01236	-0.83841	-4.75643	-0.64197	-0.00141	1660.41	-6.14506	-7.6712e-22	-4.67006e-15	-1.19774e-10	-4.34463e-06	-0.01283	-1.16679	-4.44875	-0.43205	-0.000441155	-2.26313e-10
1660.89	-11.6236	-6.30043e-22	-1.98339e-15	-2.64716e-10	-6.2418e-06	-0.01505	-1.78529	-8.65538	-1.12301	-0.00275	-6.24885e-08	1660.89	-6.16567	-8.4361e-22	-2.22527e-14	-3.96884e-09	-1.90705e-05	-0.00883	-0.69627	-4.71638	-0.76671	-0.00204	1660.89	-6.07937	-2.90913e-22	-2.07816e-15	-6.07378e-11	-2.5964e-06	-0.00915	-0.98216	-4.48898	-0.52362	-0.000653816	-4.24723e-10
1661.37	-11.4898	-2.3974e-22	-8.78891e-16	-1.35294e-10	-3.71857e-06	-0.01059	-1.48674	-8.63101	-1.34234	-0.00397	-1.09935e-07	1661.37	-6.09698	-3.22776e-22	-1.01642e-14	-2.12126e-09	-1.17661e-05	-0.00625	-0.57287	-4.6334	-0.90722	-0.00293	1661.37	-5.99369	-1.09301e-22	-9.16215e-16	-3.05152e-11	-1.53727e-06	-0.00647	-0.8191	-4.48764	-0.62872	-0.000960024	-7.89702e-10
1661.86	-11.3363	-9.03801e-23	-3.85854e-16	-6.85079e-11	-2.19485e-06	-0.00738	-1.22666	-8.52705	-1.58966	-0.00569	-1.91618e-07	1661.86	-6.02359	-1.22355e-22	-4.59962e-15	-1.12328e-09	-7.19224e-06	-0.00439	-0.46698	-4.50975	-1.06354	-0.00416	1661.86	-5.89851	-4.06861e-23	-4.002e-16	-1.51892e-11	-9.01763e-07	-0.00453	-0.67678	-4.44479	-0.74793	-0.0014	-1.45473e-09
1662.34	-11.1826	-3.37572e-23	-1.67831e-16	-3.43687e-11	-1.28349e-06	-0.00509	-1.0027	-8.34637	-1.86513	-0.00806	-3.30899e-07	1662.34	-5.9465	-4.59523e-23	-2.06222e-15	-5.89309e-10	-4.3557e-06	-0.00305	-0.37714	-4.34877	-1.23527	-0.00587	1662.34	-5.80283	-1.50048e-23	-1.73188e-16	-7.49059e-12	-5.24077e-07	-0.00314	-0.55402	-4.36159	-0.8815	-0.00201	-2.655e-09
1662.82	-11.0188	-1.24917e-23	-7.23241e-17	-1.70823e-11	-7.43609e-07	-0.00348	-0.81205	-8.09391	-2.16807	-0.01133	-5.66131e-07	1662.82	-5.86791	-1.70983e-23	-9.16029e-16	-3.06309e-10	-2.61345e-06	-0.0021	-0.30177	-4.15474	-1.42144	-0.00819	1662.82	-5.68714	-5.48246e-24	-7.42544e-17	-3.6598e-12	-3.01759e-07	-0.00216	-0.44932	-4.24034	-1.02932	-0.00287	-4.80072e-09
1663.3	-10.845	-4.57972e-24	-3.08784e-17	-8.41187e-12	-4.26832e-07	-0.00236	-0.65156	-7.77643	-2.49689	-0.01578	-9.59622e-07	1663.3	-5.78992	-6.3032e-24	-4.03131e-16	-1.57739e-10	-1.55357e-06	-0.00143	-0.23922	-3.93262	-1.62054	-0.01133	1663.3	-5.57146	-1.98464e-24	-3.15418e-17	-1.77158e-12	-1.72142e-07	-0.00147	-0.36104	-4.0843	-1.19079	-0.00407	-8.60024e-09
1663.79	-10.6915	-1.66348e-24	-1.30614e-17	-4.10393e-12	-2.42734e-07	-0.00159	-0.51795	-7.40224	-2.84897	-0.02177	-1.61155e-06	1663.79	-5.71486	-2.30214e-24	-1.7577e-16	-8.04788e-11	-9.14981e-07	-0.000967261	-0.18789	-3.68794	-1.83042	-0.01553	1663.79	-5.46628	-7.11789e-25	-1.32743e-17	-8.49623e-13	-9.72913e-08	-0.000992196	-0.28742	-3.89759	-1.36485	-0.0057	-1.52643e-08
1664.27	-10.5477	-5.98628e-25	-5.47374e-18	-1.98366e-12	-1.36762e-07	-0.00105	-0.40793	-6.98085	-3.22061	-0.02975	-2.68133e-06	1664.27	-5.64437	-8.33037e-25	-7.59287e-17	-4.06804e-11	-5.33893e-07	-0.000647621	-0.1462	-3.42647	-2.04835	-0.02109	1664.27	-5.3706	-2.52919e-25	-5.53478e-18	-4.03695e-13	-5.44783e-08	-0.000663164	-0.22669	-3.685	-1.54987	-0.00791	-2.68413e-08
1664.75	-10.4139	-2.13432e-25	-2.2727e-18	-9.49944e-13	-7.63421e-08	-0.000694948	-0.3183	-6.52251	-3.60703	-0.04028	-4.41996e-06	1664.75	-5.57918	-2.98647e-25	-3.24959e-17	-2.03728e-11	-3.08644e-07	-0.000429596	-0.11271	-3.15407	-2.27102	-0.02838	1664.75	-5.28491	-8.90376e-26	-2.28639e-18	-1.90038e-13	-3.02228e-08	-0.000439143	-0.17714	-3.45175	-1.74368	-0.01089	-4.67619e-08
1665.23	-10.3001	-7.53914e-26	-9.34889e-19	-4.50702e-13	-4.22204e-08	-0.000453753	-0.24607	-6.03786	-4.00242	-0.05403	-7.21852e-06	1665.23	-5.51919	-1.06076e-25	-1.37789e-17	-1.01083e-11	-1.76777e-07	-0.000282333	-0.08609	-2.87647	-2.49459	-0.03783	1665.23	-5.21923	-3.10546e-26	-9.35752e-19	-8.86321e-14	-1.66114e-08	-0.000288106	-0.13714	-3.20333	-1.94357	-0.01484	-8.07129e-08
1665.71	-10.2063	-2.63844e-26	-3.81013e-19	-2.11857e-13	-2.31336e-08	-0.000293526	-0.18847	-5.53749	-4.40005	-0.0718	-1.16799e-05	1665.71	-5.4631	-3.7328e-26	-5.78844e-18	-4.969e-12	-1.00312e-07	-0.000183834	-0.06515	-2.59902	-2.71481	-0.04995	1665.71	-5.17354	-1.0731e-26	-3.79431e-19	-4.09546e-14	-9.04567e-09	-0.000187267	-0.10519	-2.94529	-2.14632	-0.02004	-1.38024e-07
1666.2	-10.1229	-9.14814e-27	-1.53845e-19	-9.86638e-14	-1.25581e-08	-0.000188121	-0.14302	-5.03157	-4.7924	-0.09455	-1.87237e-05	1666.19	-5.40851	-1.30141e-26	-2.40919e-18	-2.42003e-12	-5.63955e-08	-0.000118591	-0.04884	-2.32659	-2.92713	-0.06536	1666.2	-5.13836	-3.67382e-27	-1.52429e-19	-1.87489e-14	-4.88018e-09	-0.000120595	-0.07993	-2.68296	-2.34828	-0.02682	-2.33845e-07
1666.68	-10.0291	-3.14254e-27	-6.15439e-20	-4.55234e-14	-6.75411e-09	-0.00011945	-0.10752	-4.52957	-5.17143	-0.12334	-2.97376e-05	1666.68	-5.35282	-4.4953e-27	-9.93442e-19	-1.16771e-12	-3.14121e-08	-7.57946e-05	-0.03628	-2.06345	-3.12685	-0.08472	1666.68	-5.11268	-1.24611e-27	-6.06684e-20	-8.50373e-15	-2.60851e-09	-7.69416e-05	-0.06018	-2.42137	-2.54547	-0.03555	-3.92521e-07
1667.16	-9.93527	-1.06952e-27	-2.43921e-20	-2.081e-14	-3.59893e-09	-7.51451e-05	-0.08009	-4.0399	-5.52879	-0.15942	-4.6793e-05	1667.16	-5.29393	-1.53838e-27	-4.0586e-19	-5.58229e-13	-1.73345e-08	-4.79941e-05	-0.0267	-1.81314	-3.30928	-0.1088	1667.16	-5.07699	-4.18751e-28	-2.39232e-20	-3.82125e-15	-1.38138e-09	-4.86355e-05	-0.04489	-2.16507	-2.73368	-0.04669	-6.52769e-07
1667.64	-9.82147	-3.60629e-28	-9.57803e-21	-9.42479e-15	-1.89994e-09	-4.68355e-05	-0.0591	-3.56982	-5.85613	-0.20414	-7.29487e-05	1667.64	-5.23037	-5.21592e-28	-1.64275e-19	-2.64394e-13	-9.4774e-09	-3.01093e-05	-0.01947	-1.57844	-3.46994	-0.13843	1667.64	-5.02131	-1.39417e-28	-9.34627e-21	-1.70123e-15	-7.24757e-10	-3.04585e-05	-0.03317	-1.91797	-2.90863	-0.06075	-1.07552e-06
1668.12	-9.67767	-1.20474e-28	-3.72618e-21	-4.22895e-15	-9.93729e-10	-2.89208e-05	-0.04321	-3.12525	-6.14544	-0.25898	-0.000112672	1668.12	-5.16218	-1.75211e-28	-6.58764e-20	-1.24066e-13	-5.13368e-09	-1.87143e-05	-0.01406	-1.36141	-3.60474	-0.1745	1668.12	-4.95562	-4.59874e-29	-3.61758e-21	-7.50382e-16	-3.76733e-10	-1.88983e-05	-0.02429	-1.68335	-3.06614	-0.07831	-1.75565e-06
1668.61	-9.52421	-3.98738e-29	-1.4362e-21	-1.87999e-15	-5.14941e-10	-1.76933e-05	-0.0313	-2.71071	-6.38935	-0.32552	-0.000172416	1668.61	-5.08999	-5.83112e-29	-2.61728e-20	-5.76786e-14	-2.75505e-09	-1.15242e-05	-0.01006	-1.16335	-3.71011	-0.21793	1668.61	-4.87045	-1.50288e-29	-1.38727e-21	-3.27916e-16	-1.94016e-10	-1.16172e-05	-0.01762	-1.46376	-3.20225	-0.10001	-2.83935e-06
1669.09	-9.36042	-1.3075e-29	-5.48435e-22	-8.28017e-16	-2.64368e-10	-1.07242e-05	-0.02246	-2.3294	-6.58146	-0.40536	-0.000261396	1669.09	-5.0151	-1.92267e-29	-1.03023e-20	-2.65668e-14	-1.46485e-09	-7.03087e-06	-0.00714	-0.98491	-3.78322	-0.26966	1669.09	-4.76476	-4.86597e-30	-5.27064e-22	-1.41973e-16	-9.89924e-11	-7.07522e-06	-0.01266	-1.26103	-3.31346	-0.12655	-4.54948e-06
1669.57	-9.17662	-4.24776e-30	-2.0749e-22	-3.61314e-16	-1.34469e-10	-6.44002e-06	-0.01597	-1.9832	-6.7166	-0.50012	-0.000392628	1669.57	-4.93931	-6.2809e-30	-4.01769e-21	-1.21235e-14	-7.71648e-10	-4.24981e-06	-0.00501	-0.82612	-3.82208	-0.33058	1669.57	-4.64908	-1.5609e-30	-1.98394e-22	-6.08988e-17	-5.00413e-11	-4.26914e-06	-0.00902	-1.07632	-3.39679	-0.15865	-7.22214e-06
1670.05	-8.99283	-1.36722e-30	-7.77735e-23	-1.56204e-16	-6.77635e-11	-3.8315e-06	-0.01125	-1.67282	-6.79106	-0.61132	-0.000584287	1670.05	-4.86412	-2.03282e-30	-1.55233e-21	-5.4812e-15	-4.02723e-10	-2.54503e-06	-0.00349	-0.68652	-3.82559	-0.40151	1670.05	-4.52339	-4.96073e-31	-7.39869e-23	-2.58806e-17	-2.5062e-11	-2.55213e-06	-0.00636	-0.91017	-3.44999	-0.19705	-1.13588e-05
1670.53	-8.81903	-4.35992e-31	-2.8882e-23	-6.69054e-17	-3.38323e-11	-2.25846e-06	-0.00785	-1.39796	-6.8028	-0.74032	-0.000861455	1670.53	-4.79123	-6.51838e-31	-5.94226e-22	-2.4552e-15	-2.08236e-10	-1.51e-06	-0.00241	-0.56522	-3.79368	-0.48314	1670.53	-4.40771	-1.56198e-31	-2.73365e-23	-1.08968e-17	-1.24356e-11	-1.51156e-06	-0.00445	-0.76254	-3.47159	-0.24248	-1.76994e-05
1671.02	-8.66557	-1.37746e-31	-1.06264e-23	-2.83917e-17	-1.67351e-11	-1.31892e-06	-0.00543	-1.15745	-6.75149	-0.88825	-0.00126	1671.02	-4.72134	-2.07082e-31	-2.25363e-22	-1.08958e-15	-1.06677e-10	-8.87613e-07	-0.00164	-0.46106	-3.72721	-0.576	1671.02	-4.30253	-4.87268e-32	-1.00067e-23	-4.54558e-18	-6.11332e-12	-8.86975e-07	-0.00308	-0.63294	-3.46099	-0.29562	-2.73243e-05
1671.5	-8.52177	-4.31165e-32	-3.8735e-24	-1.19367e-17	-8.2014e-12	-7.63106e-07	-0.00372	-0.94944	-6.63854	-1.05587	-0.00182	1671.5	-4.65468	-6.51788e-32	-8.46789e-23	-4.79067e-16	-5.41431e-11	-5.16931e-07	-0.00111	-0.37261	-3.62803	-0.68034	1671.5	-4.20684	-1.50599e-32	-3.62914e-24	-1.87862e-18	-2.97749e-12	-5.15654e-07	-0.00211	-0.52051	-3.41848	-0.35707	-4.17926e-05
1671.98	-8.39798	-1.33711e-32	-1.39889e-24	-4.97207e-18	-3.98207e-12	-4.37434e-07	-0.00252	-0.77161	-6.46707	-1.24351	-0.00261	1671.98	-4.58939	-2.03251e-32	-3.15232e-23	-2.08686e-16	-2.72257e-11	-2.98266e-07	-0.000745884	-0.29834	-3.49879	-0.79615	1671.98	-4.13116	-4.61144e-33	-1.30399e-24	-7.6922e-19	-1.43676e-12	-2.97007e-07	-0.00144	-0.42409	-3.34525	-0.4273	-6.33302e-05
1672.46	-8.29418	-4.10823e-33	-5.00525e-25	-2.05188e-18	-1.91554e-12	-2.48429e-07	-0.0017	-0.62129	-6.24171	-1.45094	-0.00371	1672.46	-4.5227	-6.27944e-33	-1.16265e-23	-9.00645e-17	-1.35637e-11	-1.70505e-07	-0.000495543	-0.23666	-3.34294	-0.92304	1672.46	-4.05548	-1.39898e-33	-4.64205e-25	-3.1205e-19	-6.86878e-13	-1.69487e-07	-0.000966497	-0.34233	-3.24328	-0.50661	-9.50791e-05
1672.95	-8.18072	-1.25056e-33	-1.77431e-25	-8.38936e-19	-9.12923e-13	-1.39783e-07	-0.00113	-0.49561	-5.96845	-1.6773	-0.00522	1672.94	-4.45141	-1.92208e-33	-4.24841e-24	-3.85102e-17	-6.69481e-12	-9.65679e-08	-0.000326178	-0.186	-3.16447	-1.06026	1672.95	-3.9903	-4.20485e-34	-1.63722e-25	-1.25418e-19	-3.2534e-13	-9.58226e-08	-0.000644806	-0.27377	-3.11532	-0.59508	-0.000141423
1673.43	-8.05693	-3.77149e-34	-6.23152e-26	-3.39834e-19	-4.31062e-13	-7.79232e-08	-0.000746273	-0.3917	-5.65433	-1.92102	-0.00728	1673.43	-4.37322	-5.82888e-34	-1.53804e-24	-1.6314e-17	-3.27386e-12	-5.41864e-08	-0.00021271	-0.14483	-2.9678	-1.20661	1673.43	-3.91461	-1.25213e-34	-5.72088e-26	-4.99407e-20	-1.52671e-13	-5.36736e-08	-0.000426206	-0.21692	-2.96471	-0.69254	-0.000208409
1673.91	-7.91313	-1.1269e-34	-2.16831e-26	-1.36385e-19	-2.01654e-13	-4.30369e-08	-0.000488005	-0.30671	-5.30716	-2.1798	-0.01006	1673.91	-4.28813	-1.7513e-34	-5.5166e-25	-6.84709e-18	-1.58615e-12	-3.01238e-08	-0.000137431	-0.11173	-2.7576	-1.36045	1673.91	-3.82893	-3.69413e-35	-1.98053e-26	-1.97021e-20	-7.098e-14	-2.97862e-08	-0.000279107	-0.17028	-2.79527	-0.79849	-0.000304281
1674.39	-7.75933	-3.33592e-35	-7.47496e-27	-5.42285e-20	-9.34619e-14	-2.35493e-08	-0.000316164	-0.23794	-4.93519	-2.45055	-0.01376	1674.39	-4.19834	-5.21311e-35	-1.96037e-25	-2.84718e-18	-7.61364e-13	-1.65917e-08	-8.7972e-05	-0.08539	-2.53858	-1.51971	1674.39	-3.73324	-1.07978e-35	-6.79301e-27	-7.70073e-21	-3.26948e-14	-1.63769e-08	-0.000181086	-0.13244	-2.61112	-0.91213	-0.000440144
1674.87	-7.59554	-9.78386e-36	-2.55304e-27	-2.13624e-20	-4.29165e-14	-1.27666e-08	-0.000202938	-0.18288	-4.54683	-2.72942	-0.01866	1674.87	-4.10705	-1.53743e-35	-6.90184e-26	-1.17296e-18	-3.62077e-13	-9.05389e-09	-5.57912e-05	-0.06466	-2.31532	-1.6819	1674.87	-3.61756	-3.12694e-36	-2.30836e-27	-2.98203e-21	-1.49204e-14	-8.9209e-09	-0.000116401	-0.10205	-2.41652	-1.0323	-0.000630778
1675.36	-7.41208	-2.84293e-36	-8.63912e-28	-8.33748e-21	-1.95243e-14	-6.857e-09	-0.000129055	-0.13926	-4.15025	-3.01189	-0.02507	1675.36	-4.01785	-4.49218e-36	-2.40744e-26	-4.7876e-19	-1.70597e-13	-4.89487e-09	-3.50549e-05	-0.04851	-2.09216	-1.84418	1675.36	-3.50238	-8.9715e-37	-7.77155e-28	-1.14408e-21	-6.746e-15	-4.81446e-09	-7.41301e-05	-0.0779	-2.21573	-1.15749	-0.000895612
1675.84	-7.23828	-8.18434e-37	-2.89629e-28	-3.22389e-21	-8.80012e-15	-3.64884e-09	-8.13106e-05	-0.10506	-3.75319	-3.29284	-0.03337	1675.84	-3.9339	-1.30041e-36	-8.31968e-27	-1.93603e-19	-7.96353e-14	-2.62186e-09	-2.1822e-05	-0.03606	-1.87301	-2.0034	1675.84	-3.3867	-2.55019e-37	-2.59223e-28	-4.34869e-22	-3.02185e-15	-2.57424e-09	-4.67727e-05	-0.05892	-2.01282	-1.28585	-0.00126
1676.32	-7.06449	-2.33433e-37	-9.62004e-29	-1.23506e-21	-3.92974e-15	-1.9237e-09	-5.07553e-05	-0.07853	-3.36271	-3.56667	-0.04401	1676.32	-3.85731	-3.72964e-37	-2.84853e-27	-7.75656e-20	-3.68299e-14	-1.39136e-09	-1.34587e-05	-0.02655	-1.66129	-2.15622	1676.32	-3.27101	-7.18194e-38	-8.56642e-29	-1.63766e-22	-1.3411e-15	-1.36368e-09	-2.92383e-05	-0.04415	-1.81156	-1.41522	-0.00176
1676.8	-6.90069	-6.59633e-38	-3.16572e-29	-4.68767e-22	-1.7386e-15	-1.0048e-09	-3.1389e-05	-0.05815	-2.98497	-3.82751	-0.05749	1676.8	-3.78892	-1.05978e-37	-9.66267e-28	-3.07885e-20	-1.68756e-14	-7.3153e-10	-8.22378e-06	-0.01937	-1.45988	-2.29923	1676.8	-3.17533	-2.00388e-38	-2.80471e-29	-6.11014e-23	-5.89673e-16	-7.15706e-10	-1.81081e-05	-0.03278	-1.61534	-1.5432	-0.00242
1677.28	-6.74689	-1.84674e-38	-1.03212e-29	-1.76274e-22	-7.62074e-16	-5.19979e-10	-1.92325e-05	-0.04267	-2.62514	-4.06941	-0.07442	1677.28	-3.72813	-2.98349e-38	-3.2474e-28	-1.21079e-20	-7.66087e-15	-3.81054e-10	-4.97855e-06	-0.014	-1.271	-2.42903	1677.28	-3.07964	-5.53942e-39	-9.09782e-30	-2.2586e-23	-2.56875e-16	-3.72152e-10	-1.11111e-05	-0.02411	-1.42704	-1.66716	-0.00332
1677.77	-6.61344	-5.12234e-39	-3.33387e-30	-6.56719e-23	-3.30945e-16	-2.66596e-10	-1.16749e-05	-0.03101	-2.28731	-4.28656	-0.09544	1677.77	-3.67354	-8.32139e-39	-1.08127e-28	-4.71751e-21	-3.44556e-15	-1.96654e-10	-2.98605e-06	-0.01003	-1.09633	-2.54241	1677.77	-3.00446	-1.51711e-39	-2.92381e-30	-8.27161e-24	-1.10865e-16	-1.9172e-10	-6.75459e-06	-0.01757	-1.24902	-1.78442	-0.0045
1678.25	-6.48964	-1.40765e-39	-1.06691e-30	-2.424e-23	-1.42389e-16	-1.3542e-10	-7.02158e-06	-0.02234	-1.97451	-4.47349	-0.12126	1678.25	-3.62284	-2.29948e-39	-3.56696e-29	-1.82103e-21	-1.53534e-15	-1.0055e-10	-1.7744e-06	-0.00712	-0.93691	-2.63646	1678.25	-2.93878	-4.11655e-40	-9.30939e-31	-3.00125e-24	-4.74056e-17	-9.78533e-11	-4.06822e-06	-0.01268	-1.08309	-1.89225	-0.00604
1678.73	-6.38584	-3.83248e-40	-3.38276e-31	-8.86439e-24	-6.06959e-17	-6.81509e-11	-4.18386e-06	-0.01594	-1.68872	-4.62537	-0.15264	1678.73	-3.57315	-6.29544e-40	-1.1658e-29	-6.96442e-22	-6.77813e-16	-5.09358e-11	-1.04465e-06	-0.005	-0.79326	-2.70868	1678.73	-2.88309	-1.10665e-40	-2.93667e-31	-1.07889e-24	-2.00829e-17	-4.94818e-11	-2.42757e-06	-0.00907	-0.93051	-1.98802	-0.00803
1679.21	-6.28205	-1.03378e-40	-1.06261e-31	-3.21163e-24	-2.56332e-17	-3.398e-11	-2.46991e-06	-0.01127	-1.43092	-4.73814	-0.19036	1679.21	-3.52206	-1.70759e-40	-3.77494e-30	-2.63885e-22	-2.96468e-16	-2.55638e-11	-6.09328e-07	-0.00348	-0.66542	-2.75713	1679.21	-2.82741	-2.94747e-41	-9.17808e-32	-3.84247e-25	-8.42914e-18	-2.479e-11	-1.43516e-06	-0.00643	-0.79203	-2.0693	-0.01058
1679.69	-6.17825	-2.76273e-41	-3.30705e-32	-1.15283e-24	-1.07253e-17	-1.67856e-11	-1.4446e-06	-0.00789	-1.20125	-4.80874	-0.23521	1679.69	-3.46817	-4.58886e-41	-1.21104e-30	-9.90619e-23	-1.28472e-16	-1.27113e-11	-3.52122e-07	-0.0024	-0.55301	-2.78047	1679.69	-2.78173	-7.77766e-42	-2.8419e-32	-1.35583e-25	-3.50511e-18	-1.23047e-11	-8.40603e-07	-0.00451	-0.66791	-2.13397	-0.01382
1680.18	-6.08479	-7.31491e-42	-1.01969e-32	-4.09981e-25	-4.44606e-18	-8.21506e-12	-8.37092e-07	-0.00547	-0.99911	-4.83522	-0.28793	1680.18	-3.41112	-1.22176e-41	-3.8492e-31	-3.68435e-23	-5.5157e-17	-6.26208e-12	-2.01603e-07	-0.00164	-0.45534	-2.77806	1680.18	-2.73655	-2.03334e-42	-8.71823e-33	-4.73985e-26	-1.44405e-18	-6.05097e-12	-4.87801e-07	-0.00314	-0.55804	-2.1803	-0.01788
1680.66	-6.001	-1.91885e-42	-3.11498e-33	-1.44453e-25	-1.82601e-18	-3.98334e-12	-4.80576e-07	-0.00376	-0.8233	-4.81684	-0.34921	1680.66	-3.35013	-3.22279e-42	-1.21211e-31	-1.35761e-23	-2.34615e-17	-3.05638e-12	-1.14357e-07	-0.00111	-0.37146	-2.74996	1680.66	-2.70086	-5.26664e-43	-2.64977e-33	-1.64166e-26	-5.8942e-19	-2.94809e-12	-2.8045e-07	-0.00216	-0.46192	-2.20701	-0.02292
1681.14	-5.8972	-4.98696e-43	-9.4277e-34	-5.04253e-26	-7.43009e-19	-1.91357e-12	-2.73345e-07	-0.00256	-0.67214	-4.75412	-0.41961	1681.14	-3.28263	-8.42246e-43	-3.78163e-32	-4.95626e-24	-9.88716e-18	-1.47795e-12	-6.42677e-08	-0.000746786	-0.30022	-2.69696	1681.14	-2.65518	-1.35151e-43	-7.97905e-34	-5.63333e-27	-2.38357e-19	-1.42305e-12	-1.59746e-07	-0.00148	-0.37882	-2.21337	-0.02911
1681.62	-5.7934	-1.28408e-43	-2.82694e-34	-1.74394e-26	-2.99534e-19	-9.1076e-13	-1.54036e-07	-0.00173	-0.54366	-4.64878	-0.49954	1681.62	-3.20454	-2.18076e-43	-1.1689e-32	-1.79265e-24	-4.1281e-18	-7.08065e-13	-3.57836e-08	-0.000496473	-0.2404	-2.6205	1681.62	-2.60949	-3.43609e-44	-2.38043e-34	-1.91517e-27	-9.54979e-20	-6.80547e-13	-9.01503e-08	-0.000999734	-0.30779	-2.19921	-0.03663
1682.11	-5.64995	-3.27574e-44	-8.39827e-35	-5.97556e-27	-1.19635e-19	-4.29462e-13	-8.59996e-08	-0.00116	-0.43567	-4.5037	-0.58919	1682.11	-3.11375	-5.59422e-44	-3.57961e-33	-6.42387e-25	-1.70762e-18	-3.36085e-13	-1.97395e-08	-0.000327007	-0.19071	-2.52265	1682.11	-2.54432	-8.65509e-45	-7.03591e-35	-6.45077e-28	-3.79071e-20	-3.22448e-13	-5.0404e-08	-0.000670042	-0.24777	-2.16491	-0.04565
1682.59	-5.47615	-8.27921e-45	-2.47186e-35	-2.02855e-27	-4.73406e-20	-2.00635e-13	-4.75698e-08	-0.000765825	-0.3459	-4.32277	-0.68849	1682.59	-3.01126	-1.42178e-44	-1.08607e-33	-2.28067e-25	-6.99833e-19	-1.58047e-13	-1.07883e-08	-0.000213394	-0.1499	-2.40597	1682.59	-2.44863	-2.15994e-45	-2.06038e-35	-2.15267e-28	-1.49076e-20	-1.51364e-13	-2.79206e-08	-0.00044492	-0.1976	-2.11141	-0.05638
1683.07	-5.28235	-2.07314e-45	-7.2081e-36	-6.82269e-28	-1.85596e-20	-9.28649e-14	-2.60692e-08	-0.000502545	-0.27208	-4.1107	-0.79708	1683.07	-2.90077	-3.58004e-45	-3.26469e-34	-8.0221e-26	-2.84158e-19	-7.36354e-14	-5.84156e-09	-0.000137964	-0.11673	-2.27345	1683.07	-2.33295	-5.34038e-46	-5.97771e-36	-7.11713e-29	-5.80843e-21	-7.03956e-14	-1.53231e-08	-0.0002927	-0.15614	-2.04019	-0.06899
1683.55	-5.07856	-5.14318e-46	-2.08247e-36	-2.27346e-28	-7.20888e-21	-4.2585e-14	-1.41542e-08	-0.000326725	-0.21203	-3.87286	-0.91427	1683.55	-2.78728	-8.93111e-46	-9.72271e-35	-2.79561e-26	-1.14311e-19	-3.39898e-14	-3.13378e-09	-8.83722e-05	-0.09006	-2.12836	1683.55	-2.20726	-1.30817e-46	-1.71825e-36	-2.33127e-29	-2.24218e-21	-3.24363e-14	-8.3316e-09	-0.000190777	-0.12223	-1.95311	-0.08363
1684.03	-4.85476	-1.26414e-46	-5.9607e-37	-7.50549e-29	-2.77413e-21	-1.93475e-14	-7.61385e-09	-0.000210451	-0.16371	-3.615	-1.03897	1684.03	-2.67572	-2.20742e-46	-2.86877e-35	-9.65223e-27	-4.55592e-20	-1.55444e-14	-1.6656e-09	-5.60823e-05	-0.06884	-1.97408	1684.03	-2.06158	-3.17481e-47	-4.89324e-37	-7.56561e-30	-8.57519e-22	-1.48074e-14	-4.4882e-09	-0.000123194	-0.0948	-1.85245	-0.10044
1684.52	-4.6213	-3.07837e-47	-1.69036e-37	-2.45489e-29	-1.05766e-21	-8.70869e-15	-4.05775e-09	-0.000134302	-0.12523	-3.34308	-1.16975	1684.52	-2.57053	-5.40538e-47	-8.38621e-36	-3.30172e-27	-1.79898e-20	-7.04303e-15	-8.77068e-10	-3.52613e-05	-0.05213	-1.81404	1684.52	-1.9164	-7.63368e-48	-1.38061e-37	-2.43252e-30	-3.24921e-22	-6.69711e-15	-2.3954e-09	-7.88161e-05	-0.07285	-1.74071	-0.11952
1685	-4.40751	-7.4269e-48	-4.7492e-38	-7.95515e-30	-3.99513e-22	-3.88368e-15	-2.14253e-09	-8.49128e-05	-0.09491	-3.063	-1.30481	1685	-2.47494	-1.31139e-47	-2.42884e-36	-1.11896e-27	-7.03787e-21	-3.16161e-15	-4.57572e-10	-2.19651e-05	-0.03911	-1.65155	1685	-1.76071	-1.81849e-48	-3.85926e-38	-7.74871e-31	-1.21976e-22	-3.00094e-15	-1.26662e-09	-4.99576e-05	-0.05546	-1.62058	-0.1409
1685.48	-4.20371	-1.77523e-48	-1.32198e-38	-2.55402e-30	-1.49511e-22	-1.71591e-15	-1.12081e-09	-5.31896e-05	-0.07126	-2.78041	-1.44199	1685.48	-2.39165	-3.15207e-48	-6.96935e-37	-3.7571e-28	-2.72783e-21	-1.40611e-15	-2.36509e-10	-1.35559e-05	-0.02907	-1.4897	1685.48	-1.62503	-4.2919e-49	-1.06881e-38	-2.44548e-31	-4.53662e-23	-1.33226e-15	-6.63551e-10	-3.13726e-05	-0.04183	-1.49477	-0.16457
1685.96	-4.02991	-4.20403e-49	-3.64577e-39	-8.12388e-31	-5.54345e-23	-7.51118e-16	-5.80895e-10	-3.30097e-05	-0.05301	-2.50053	-1.57884	1685.96	-2.32196	-7.50627e-49	-1.98129e-37	-1.24983e-28	-1.0475e-21	-6.19571e-16	-1.21115e-10	-8.28873e-06	-0.02141	-1.33128	1685.96	-1.49934	-1.00357e-49	-2.93264e-39	-7.64647e-32	-1.67167e-23	-5.8598e-16	-3.44401e-10	-1.95192e-05	-0.03126	-1.36596	-0.19043
1686.44	-3.88612	-9.86364e-50	-9.96132e-40	-2.56014e-31	-2.03633e-23	-3.25749e-16	-2.9828e-10	-2.02963e-05	-0.03907	-2.22801	-1.71268	1686.44	-2.26577	-1.77098e-49	-5.58043e-38	-4.11921e-29	-3.98524e-22	-2.70474e-16	-6.14482e-11	-5.02122e-06	-0.01562	-1.17869	1686.44	-1.39366	-2.32494e-50	-7.97218e-40	-2.36875e-32	-6.10284e-24	-2.55351e-16	-1.77099e-10	-1.20319e-05	-0.02314	-1.23671	-0.21832
1686.93	-3.77266	-2.29282e-50	-2.69653e-40	-7.99329e-32	-7.41098e-24	-1.39965e-16	-1.51745e-10	-1.23639e-05	-0.02853	-1.96682	-1.84067	1686.93	-2.22078	-4.13968e-50	-1.55722e-38	-1.34505e-29	-1.50216e-22	-1.16983e-16	-3.08875e-11	-3.01364e-06	-0.01129	-1.03393	1686.93	-1.31848	-5.33623e-51	-2.14713e-40	-7.27007e-33	-2.20737e-24	-1.10244e-16	-9.02257e-11	-7.34795e-06	-0.01697	-1.10931	-0.24798
1687.41	-3.67886	-5.28038e-51	-7.23195e-41	-2.47257e-32	-2.67218e-24	-5.95823e-17	-7.64828e-11	-7.46201e-06	-0.02064	-1.72017	-1.95991	1687.41	-2.18139	-9.58697e-51	-4.30518e-39	-4.35134e-30	-5.60972e-23	-5.01282e-17	-1.53822e-11	-1.792e-06	-0.00809	-0.89856	1687.41	-1.2628	-1.21344e-51	-5.72929e-41	-2.21065e-33	-7.91003e-25	-4.71555e-17	-4.55413e-11	-4.44592e-06	-0.01234	-0.98584	-0.27906
1687.89	-3.59507	-1.20482e-51	-1.92162e-41	-7.57763e-33	-9.54592e-25	-2.51291e-17	-3.81923e-11	-4.46187e-06	-0.01479	-1.49053	-2.06756	1687.89	-2.14003	-2.19967e-51	-1.17923e-39	-1.39467e-30	-2.07552e-23	-2.12816e-17	-7.58958e-12	-1.05571e-06	-0.00574	-0.77369	1687.89	-1.21711	-2.73379e-52	-1.51462e-41	-6.65982e-34	-2.8083e-25	-1.99835e-17	-2.27742e-11	-2.66513e-06	-0.00888	-0.86799	-0.31113
1688.37	-3.49127	-2.72357e-52	-5.05872e-42	-2.3008e-33	-3.37856e-25	-1.05002e-17	-1.88951e-11	-2.64326e-06	-0.01051	-1.27959	-2.16094	1688.37	-2.09024	-5.00031e-52	-3.2001e-40	-4.42875e-31	-7.6081e-24	-8.95131e-18	-3.71004e-12	-6.16189e-07	-0.00403	-0.66	1688.37	-1.17143	-6.10202e-53	-3.96707e-42	-1.98777e-34	-9.87804e-26	-8.39021e-18	-1.12834e-11	-1.58284e-06	-0.00634	-0.75716	-0.34368
1688.86	-3.36781	-6.09983e-53	-1.3194e-42	-6.9213e-34	-1.18469e-25	-4.34691e-18	-9.26155e-12	-1.5514e-06	-0.00739	-1.08834	-2.23762	1688.86	-2.02995	-1.12615e-52	-8.60386e-41	-1.39333e-31	-2.76304e-24	-3.7302e-18	-1.79681e-12	-3.56324e-07	-0.00281	-0.55781	1688.86	-1.10625	-1.34941e-53	-1.02943e-42	-5.87805e-35	-3.44239e-26	-3.49008e-18	-5.5386e-12	-9.31355e-07	-0.00448	-0.65437	-0.37611
1689.34	-3.24401	-1.3535e-53	-3.40935e-43	-2.0628e-34	-4.11569e-26	-1.78289e-18	-4.49759e-12	-9.02131e-07	-0.00515	-0.9171	-2.29559	1689.34	-1.96076	-2.51282e-53	-2.29184e-41	-4.34297e-32	-9.94167e-25	-1.54007e-18	-8.62157e-13	-2.04145e-07	-0.00194	-0.46708	1689.34	-1.03056	-2.95647e-54	-2.64658e-43	-1.72211e-35	-1.18853e-26	-1.43833e-18	-2.69353e-12	-5.42946e-07	-0.00314	-0.5603	-0.4078
1689.82	-3.10022	-2.97551e-54	-8.72829e-44	-6.09099e-35	-1.41658e-26	-7.24487e-19	-2.1639e-12	-5.19729e-07	-0.00356	-0.76566	-2.33326	1689.82	-1.88587	-5.55502e-54	-6.04837e-42	-1.34117e-32	-3.544e-25	-6.29955e-19	-4.09858e-13	-1.15876e-07	-0.00133	-0.38749	1689.82	-0.95488	-6.41751e-55	-6.74117e-44	-4.99861e-36	-4.06557e-27	-5.8728e-19	-1.29779e-12	-3.13588e-07	-0.00217	-0.47531	-0.43806
1690.3	-2.95642	-6.48075e-55	-2.21385e-44	-1.78189e-35	-4.83059e-27	-2.91674e-19	-1.03147e-12	-2.96651e-07	-0.00243	-0.6333	-2.34959	1690.3	-1.80908	-1.21667e-54	-1.58145e-42	-4.10338e-33	-1.25167e-25	-2.55295e-19	-1.93038e-13	-6.51647e-08	-0.000898005	-0.31848	1690.3	-0.8792	-1.38013e-55	-1.70117e-44	-1.43747e-36	-1.37783e-27	-2.37571e-19	-6.19511e-13	-1.79442e-07	-0.00149	-0.39948	-0.46621
1690.78	-2.81263	-1.39846e-55	-5.56326e-45	-5.16457e-36	-1.63201e-27	-1.16339e-19	-4.87123e-13	-1.67755e-07	-0.00165	-0.51898	-2.34415	1690.78	-1.73319	-2.64011e-55	-4.09668e-43	-1.24383e-33	-4.37976e-26	-1.02503e-19	-9.00769e-14	-3.63072e-08	-0.000602629	-0.25934	1690.78	-0.81351	-2.9406e-56	-4.25325e-45	-4.09555e-37	-4.62625e-28	-9.52142e-20	-2.92991e-13	-1.0173e-07	-0.00102	-0.33264	-0.49158
1691.27	-2.67917	-2.98977e-56	-1.38507e-45	-1.48303e-36	-5.46266e-28	-4.59745e-20	-2.27919e-13	-9.39871e-08	-0.00111	-0.42136	-2.31706	1691.27	-1.6599	-5.67589e-56	-1.05141e-43	-3.73547e-34	-1.51835e-26	-4.07748e-20	-4.16434e-14	-2.00417e-08	-0.000400666	-0.20923	1691.27	-0.75833	-6.20746e-57	-1.05355e-45	-1.15607e-37	-1.53895e-28	-3.7807e-20	-1.37285e-13	-5.71395e-08	-0.000686601	-0.27442	-0.51354
1691.75	-2.56537	-6.33266e-57	-3.41646e-46	-4.21917e-37	-1.81154e-28	-1.79999e-20	-1.05654e-13	-5.21701e-08	-0.000737274	-0.33893	-2.26909	1691.75	-1.59001	-1.20895e-56	-2.67346e-44	-1.11145e-34	-5.21501e-27	-1.60698e-20	-1.9074e-14	-1.09607e-08	-0.000263923	-0.16724	1691.75	-0.71265	-1.29823e-57	-2.58554e-46	-3.23312e-38	-5.07205e-29	-1.48732e-20	-6.37311e-14	-3.1797e-08	-0.000458905	-0.2243	-0.5315
1692.23	-2.46157	-1.32891e-57	-8.34914e-47	-1.18923e-37	-5.95188e-29	-6.98204e-21	-4.85234e-14	-2.86904e-08	-0.000486014	-0.27011	-2.20155	1692.23	-1.52232	-2.55119e-57	-6.73501e-45	-3.2764e-35	-1.7746e-27	-6.27466e-21	-8.65565e-15	-5.93889e-09	-0.00017224	-0.13244	1692.23	-0.67696	-2.69e-58	-6.28651e-47	-8.95814e-39	-1.65616e-29	-5.79692e-21	-2.93118e-14	-1.75306e-08	-0.000303881	-0.18163	-0.54501
1692.71	-2.35778	-2.76292e-58	-2.02148e-47	-3.32098e-38	-1.93741e-29	-2.68323e-21	-2.2079e-14	-1.5632e-08	-0.000317417	-0.21327	-2.11625	1692.71	-1.45446	-5.33385e-58	-1.68099e-45	-9.569e-36	-5.98285e-28	-2.42735e-21	-3.89152e-15	-3.18812e-09	-0.000111367	-0.10391	1692.71	-0.66128	-5.52223e-59	-1.51436e-47	-2.4591e-39	-5.35777e-30	-2.23848e-21	-1.33565e-14	-9.57565e-09	-0.000199363	-0.14572	-0.55369
1693.19	-2.24398	-5.69117e-59	-4.84906e-48	-9.18815e-39	-6.24814e-30	-1.02163e-21	-9.95331e-15	-8.43824e-09	-0.000205387	-0.16683	-2.01542	1693.19	-1.38347	-1.10484e-58	-4.15674e-46	-2.76884e-36	-1.99838e-28	-9.30331e-22	-1.73341e-15	-1.69561e-09	-7.13405e-05	-0.08077	1693.19	-0.64559	-1.12315e-59	-3.61418e-48	-6.688e-40	-1.71722e-30	-8.56385e-22	-6.02987e-15	-5.18205e-09	-0.000129583	-0.11583	-0.55729
1693.68	-2.12052	-1.16144e-59	-1.15241e-48	-2.51856e-39	-1.99637e-30	-3.85383e-22	-4.44547e-15	-4.51286e-09	-0.000131667	-0.12929	-1.90164	1693.68	-1.30698	-2.26737e-59	-1.01837e-46	-7.93763e-37	-6.61317e-29	-3.53268e-22	-7.64971e-16	-8.93465e-10	-4.52772e-05	-0.0622	1693.68	-0.64042	-2.2632e-60	-8.5458e-49	-1.8021e-40	-5.45294e-31	-3.24599e-22	-2.69701e-15	-2.77841e-09	-8.34475e-05	-0.09121	-0.55573
1694.16	-1.98673	-2.34829e-60	-2.71344e-49	-6.83969e-40	-6.31965e-31	-1.4403e-22	-1.96712e-15	-2.39118e-09	-8.36266e-05	-0.09928	-1.77766	1694.16	-1.22499	-4.61006e-60	-2.47182e-47	-2.25448e-37	-2.16822e-29	-1.32902e-22	-3.34465e-16	-4.66436e-10	-2.84699e-05	-0.04746	1694.16	-0.61473	-4.51825e-61	-2.00197e-49	-4.81084e-41	-1.71552e-31	-1.21895e-22	-1.19514e-15	-1.47589e-09	-5.32403e-05	-0.07117	-0.54905
1694.64	-1.82293	-4.70403e-61	-6.32985e-50	-1.84028e-40	-1.98201e-31	-5.33302e-23	-8.6239e-16	-1.25527e-09	-5.26226e-05	-0.07552	-1.64639	1694.64	-1.1391	-9.28653e-61	-5.94417e-48	-6.34401e-38	-7.04303e-30	-4.95364e-23	-1.44884e-16	-2.41251e-10	-1.77359e-05	-0.03588	1694.64	-0.59905	-8.93672e-62	-4.64646e-50	-1.2724e-41	-5.34717e-32	-4.53512e-23	-5.24709e-16	-7.76733e-10	-3.36533e-05	-0.05501	-0.53742
1695.12	-1.65913	-9.33576e-62	-1.46295e-50	-4.90559e-41	-6.1586e-32	-1.95639e-23	-3.74575e-16	-6.52861e-10	-3.28066e-05	-0.05692	-1.5107	1695.12	-1.05181	-1.85337e-61	-1.41621e-48	-1.76866e-38	-2.26662e-30	-1.82927e-23	-6.21799e-17	-1.23626e-10	-1.09467e-05	-0.02687	1695.12	-0.57336	-1.75125e-62	-1.06844e-50	-3.3342e-42	-1.65125e-32	-1.67167e-23	-2.28233e-16	-4.04997e-10	-2.10755e-05	-0.04213	-0.52117
1695.6	-1.48534	-1.83565e-62	-3.34984e-51	-1.29557e-41	-1.89591e-32	-7.11051e-24	-1.61189e-16	-3.36408e-10	-2.02634e-05	-0.0425	-1.37337	1695.6	-0.96612	-3.66465e-62	-3.34293e-49	-4.88524e-39	-7.22701e-31	-6.69256e-24	-2.64388e-17	-6.27639e-11	-6.69385e-06	-0.01994	1695.6	-0.54768	-3.4e-63	-2.4341e-51	-8.65604e-43	-5.05199e-33	-6.10486e-24	-9.83558e-17	-2.09215e-10	-1.30764e-05	-0.03197	-0.50074
1696.09	-1.31188	-3.57597e-63	-7.59946e-52	-3.38994e-42	-5.78251e-33	-2.56039e-24	-6.87216e-17	-1.71741e-10	-1.24001e-05	-0.03144	-1.23696	1696.09	-0.88393	-7.17902e-63	-7.81787e-50	-1.33687e-39	-2.28297e-31	-2.42588e-24	-1.11377e-17	-3.15699e-11	-4.05537e-06	-0.01466	1696.09	-0.5325	-6.53991e-64	-5.494e-52	-2.22643e-43	-1.53135e-33	-2.20883e-24	-4.19936e-17	-1.07077e-10	-8.03825e-06	-0.02403	-0.47665
1696.57	-1.15808	-6.90172e-64	-1.70806e-52	-8.78789e-43	-1.74734e-33	-9.13427e-25	-2.90277e-17	-8.68647e-11	-7.51794e-06	-0.02305	-1.10379	1696.57	-0.80527	-1.39335e-63	-1.81139e-50	-3.62456e-40	-7.14505e-32	-8.71183e-25	-4.64851e-18	-1.57325e-11	-2.43414e-06	-0.01068	1696.57	-0.51681	-1.24631e-64	-1.22857e-52	-5.6736e-44	-4.59884e-34	-7.91789e-25	-1.77635e-17	-5.42951e-11	-4.89549e-06	-0.0179	-0.44952
1697.05	-1.01429	-1.31972e-64	-3.8035e-53	-2.25704e-43	-5.23116e-34	-3.22852e-25	-1.21477e-17	-4.35285e-11	-4.5158e-06	-0.01674	-0.97584	1697.05	-0.72718	-2.67927e-64	-4.15812e-51	-9.73607e-41	-2.2155e-32	-3.09964e-25	-1.92217e-18	-7.76759e-12	-1.44752e-06	-0.0077	1697.05	-0.50113	-2.35311e-65	-2.72191e-53	-1.43242e-44	-1.36831e-34	-2.81202e-25	-7.44447e-18	-2.72764e-11	-2.95387e-06	-0.0132	-0.42001
1697.53	-0.87049	-2.50018e-65	-8.39124e-54	-5.74321e-44	-1.5516e-34	-1.13056e-25	-5.0366e-18	-2.16106e-11	-2.6874e-06	-0.01204	-0.85473	1697.53	-0.64549	-5.1043e-65	-9.45682e-52	-2.59104e-41	-6.80614e-33	-1.09263e-25	-7.87469e-19	-3.79959e-12	-8.52836e-07	-0.00551	1697.53	-0.48545	-4.40169e-66	-5.9746e-54	-3.58299e-45	-4.03348e-35	-9.89439e-26	-3.09102e-18	-1.35761e-11	-1.76583e-06	-0.00965	-0.38881
1698.02	-0.72703	-4.69266e-66	-1.83413e-54	-1.44788e-44	-4.55958e-35	-3.92235e-26	-2.06891e-18	-1.06297e-11	-1.58449e-06	-0.00858	-0.74173	1698.02	-0.5568	-9.63423e-66	-2.13086e-52	-6.83167e-42	-2.07153e-33	-3.81593e-26	-3.19622e-19	-1.8414e-12	-4.97816e-07	-0.0039	1698.02	-0.45027	-8.15753e-67	-1.29929e-54	-8.87934e-46	-1.17798e-35	-3.44922e-26	-1.27154e-18	-6.69458e-12	-1.04585e-06	-0.00699	-0.35659
1698.5	-0.58324	-8.72629e-67	-3.97188e-55	-3.61636e-45	-1.32749e-35	-1.34822e-26	-8.41992e-19	-5.18006e-12	-9.25573e-07	-0.00606	-0.63771	1698.5	-0.46061	-1.80161e-66	-4.75693e-53	-1.7846e-42	-6.24662e-34	-1.32035e-26	-1.28529e-19	-8.84142e-13	-2.87894e-07	-0.00274	1698.5	-0.39458	-1.49782e-67	-2.79939e-55	-2.18011e-46	-3.40845e-36	-1.19128e-26	-5.18229e-19	-3.27065e-12	-6.1369e-07	-0.00502	-0.32402
1698.98	-0.42944	-1.60769e-67	-8.52165e-56	-8.94894e-46	-3.82912e-36	-4.59129e-27	-3.39497e-19	-2.50099e-12	-5.35664e-07	-0.00424	-0.5432	1698.98	-0.35852	-3.33784e-67	-1.05211e-53	-4.61868e-43	-1.86621e-34	-4.52625e-27	-5.12069e-20	-4.20589e-13	-1.64953e-07	-0.0019	1698.98	-0.3189	-2.72472e-68	-5.97562e-56	-5.30318e-47	-9.77099e-37	-4.07634e-27	-2.09254e-19	-1.58309e-12	-3.56772e-07	-0.00357	-0.2917
1699.46	-0.26564	-2.93451e-68	-1.81139e-56	-2.19399e-46	-1.09428e-36	-1.54907e-27	-1.3562e-19	-1.19633e-12	-3.07139e-07	-0.00294	-0.45842	1699.46	-0.25303	-6.1268e-68	-2.30546e-54	-1.18429e-43	-5.5238e-35	-1.53727e-27	-2.02124e-20	-1.98224e-13	-9.36374e-08	-0.00131	1699.46	-0.21321	-4.91072e-69	-1.26376e-56	-1.27808e-47	-2.77512e-37	-1.38193e-27	-8.3712e-20	-7.59172e-13	-2.05492e-07	-0.00251	-0.26017
1699.94	-0.09185	-5.30677e-69	-3.81472e-57	-5.32914e-47	-3.09827e-37	-5.1781e-28	-5.36754e-20	-5.66958e-13	-1.74478e-07	-0.00202	-0.38328	1699.94	-0.14754	-1.1142e-68	-5.00512e-55	-3.00855e-44	-1.61986e-35	-5.1728e-28	-7.90442e-21	-9.25586e-14	-5.26624e-08	-0.000894726	1699.94	-0.07753	-8.7686e-70	-2.64793e-57	-3.05167e-48	-7.80883e-38	-4.64158e-28	-3.3179e-20	-3.60691e-13	-1.17263e-07	-0.00175	-0.2299
1700.43	0.09161	-9.50794e-70	-7.95931e-58	-1.28246e-47	-8.69102e-38	-1.71487e-28	-2.10469e-20	-2.66202e-13	-9.8199e-08	-0.00137	-0.3175	1700.43	-0.04628	-2.0075e-69	-1.07655e-55	-7.57218e-45	-4.70629e-36	-1.72449e-28	-3.06255e-21	-4.28193e-14	-2.93437e-08	-0.000604954	1700.43	0.07765	-1.55123e-70	-5.49682e-58	-7.21907e-49	-2.17697e-38	-1.54456e-28	-1.30287e-20	-1.69782e-13	-6.62959e-08	-0.00121	-0.20127
												1700.91	0.04621

## Sheet: Fig.3d
Without water vapor annealing	β-Sheet	Random coils&α-helixes	β-turns		2 min water vapor annealing	β-Sheet	Random coils&α-helixes	β-turns	30 min water vapor annealing	β-Sheet	Random coils&α-helixes	β-turns
	29.8431	44.4889	21.8498			32.7221	39.5382	22.5454		39.6641	35.4384	14.8534
	28.7298	46.343	20.9435			31.7911	41.0809	21.3309		39.8831	36.0679	15.7817
	29.1109	44.2398	22.5217			32.081	38.9061	22.2317		40.4627	33.5842	15.7628
P values (β-Sheet)	Without water annealing	2 min water annealing	30 min water annealing
Without water annealing		P=3.039*10-4	P=1.7E-7
2 min water annealing	P=3.039*10-4		P=1.16*10-6
30 min water annealing	P=1.7E-7	P=1.16*10-6
P values (Random coils&α-helixes)	Without water annealing	2 min water annealing	30 min water annealing
Without water annealing		P=1.762*10-3	P=4.902*10-5
2 min water annealing	P=1.762*10-3		P=2.559*10-3
30 min water annealing	P=4.902*10-5	P=2.559*10-3
P values (β-turns)	Without water annealing	2 min water annealing	30 min water annealing
Without water annealing		P=0.641	P=2.347*10-5
2 min water annealing	P=0.641		P=1.85*10-5
30 min water annealing	P=2.347*10-5	P=1.85*10-5

## Sheet: Fig.3e
without water annealing			2min water annealing
0.1	24.9257	8.55526	0.1	247.339	21.431
0.12589	25.6344	8.07863	0.12589	238.018	20.8419
0.15849	26.2281	8.00322	0.15849	234.761	19.4391
0.19953	26.7707	8.1608	0.19953	234.437	20.194
0.25119	27.5579	8.40795	0.25119	235.674	20.3966
0.31622	28.2009	8.74863	0.31622	235.889	20.3041
0.39811	29.1567	9.01261	0.39811	235.915	22.2394
0.50119	29.9994	9.52743	0.50119	238.067	22.6283
0.63096	31.0319	9.92441	0.63096	245.159	24.3159
0.79434	31.9758	10.468	0.79434	247.385	25.1471
1	33.0758	11.1126	1	248.15	26.7551
1.25891	34.1943	11.7749	1.25891	250.53	28.6544
1.58488	35.4539	12.5503	1.58488	252.72	31.0129
1.99528	36.8841	13.441	1.99528	255.002	33.0976
2.51191	38.0891	14.5162	2.51191	258.02	36.2209
3.16224	39.6452	15.63	3.16224	262.14	39.713
3.98106	41.1417	16.9354	3.98106	267.435	43.5394
5.01187	42.3945	18.4458	5.01187	274.628	48.4664
6.30951	43.5143	20.0797	6.30951	282.734	53.8961
7.94323	43.9965	22.2048	7.94323	291.893	60.3532
10	43.408	24.1547	10	302.712	67.792
12.5893	41.1144	26.8841	12.5893	314.513	75.6947
15.8489	36.2559	29.9985	15.8489	333.56	85.8229
19.9528	26.1107	34.4894	19.9528	358.98	97.2287
25.119	8.00599	42.1755	25.119	396.301	110.949
--	--	--	31.6228	447.41	128.093
--	--	--	39.811	529.1	150.989
--	--	--	--	--	--
--	--	--	--	--	--
--	--	--	--	--	--
--	--	--	--	--	--

## Sheet: Fig.3f
	without water vapor annealing		2min water vapor annealing
	G'	G''/G'	G'	G''/G'
	23.8661	0.378899	247.339	0.107818
	26.9165	0.335528	250.465	0.165071
	22.8226	0.335974	241.081	0.105271
	25.7306	0.407936	206.531	0.0863566
P values (G')	without water annealing	2min water annealing
without water annealing		P=2.45*10-6
2min water annealing	P=2..45*10-6
P values (G")	without water annealing	2min water annealing
without water annealing		P=1.669*10-5
2min water annealing	P=1.669*10-5

## Sheet: Fig.3g
without water annealing		2min water annealing
0.55196	0	0	0.00133
0.49093	0.00285	0.01229	0.0035
0.43835	0.00456	0.03052	0.00556
0.38244	0.00755	0.0465	0.0073
0.34173	0.01183	0.0589	0.00943
0.31898	0.01454	0.0683	0.01136
0.29623	0.0191	0.08587	0.0135
0.27924	0.02153	0.10755	0.01516
0.26444	0.0261	0.1263	0.01714
0.24827	0.02981	0.14254	0.01947
0.23461	0.03623	0.15331	0.02121
0.24219	0.03952	0.16704	0.02322
0.25795	0.04552	0.17986	0.02535
0.25841	0.04838	0.18905	0.02725
0.25046	0.05509	0.19623	0.02945
0.25037	0.05823	0.20124	0.03131
0.26366	0.06508	0.21718	0.03305
0.28577	0.06894	0.24226	0.03488
0.31359	0.07366	0.26019	0.03697
0.34461	0.07852	0.27143	0.03929
0.37339	0.08423	0.28287	0.04096
0.39673	0.08852	0.30083	0.04305
0.42528	0.09295	0.31612	0.04487
0.46142	0.09966	0.31561	0.04677
0.50591	0.10324	0.32377	0.04886
0.54583	0.10825	0.35048	0.05111
0.56877	0.11268	0.36441	0.05308
0.59266	0.11711	0.37141	0.05529
0.62089	0.12111	0.38698	0.05707
0.65341	0.12568	0.41229	0.05886
0.69393	0.13097	0.43392	0.06053
0.73235	0.13512	0.44785	0.0625
0.76698	0.13784	0.45054	0.06463
0.79936	0.14213	0.4504	0.06714
0.83495	0.14727	0.46225	0.06877
0.86514	0.15113	0.48328	0.07105
0.89936	0.155	0.50553	0.07265
0.93901	0.15943	0.51661	0.07497
0.97647	0.16157	0.52987	0.07644
1.01585	0.16701	0.54059	0.0788
1.04919	0.1693	0.56126	0.08055
1.08272	0.17416	0.57065	0.08249
1.1078	0.17659	0.57826	0.08465
1.1401	0.18017	0.59188	0.08667
1.17728	0.18303	0.62041	0.08869
1.20994	0.18618	0.63937	0.09067
1.2395	0.18889	0.64427	0.09252
1.27655	0.19304	0.65475	0.09434
1.30638	0.19619	0.6797	0.09621
1.33525	0.19791	0.69851	0.09818
1.36891	0.2022	0.70891	0.10062
1.39176	0.20449	0.71277	0.10263
1.41925	0.20664	0.72357	0.10434
1.44927	0.20921	0.73557	0.10658
1.47686	0.21307	0.75579	0.10841
1.50555	0.21565	0.7707	0.11027
1.53081	0.21765	0.78096	0.11209
1.56123	0.22108	0.79673	0.11445
1.58384	0.22252	0.81456	0.11593
1.59796	0.22466	0.82681	0.11813
1.61404	0.22824	0.84025	0.12019
1.63724	0.23081	0.85186	0.12185
1.66543	0.23267	0.86141	0.12375
1.69768	0.23496	0.88398	0.12589
1.73043	0.23782	0.90759	0.1279
1.74775	0.24054	0.91746	0.1298
1.75999	0.24269	0.92421	0.13208
1.77155	0.24455	0.93769	0.13348
1.79617	0.24898	0.95289	0.13592
1.83367	0.25055	0.96548	0.13747
1.87227	0.25342	0.97403	0.13949
1.89744	0.25385	0.98572	0.14173
1.92298	0.25728	1.00133	0.14355
1.96003	0.25843	1.01904	0.14569
1.99063	0.26158	1.0256	0.14735
2.01932	0.26273	1.0395	0.14933
2.0439	0.26487	1.05794	0.15138
2.06208	0.26859	1.07828	0.15317
2.08254	0.27031	1.08977	0.15545
2.10753	0.27117	1.10924	0.15739
2.13708	0.27246	1.12491	0.15918
2.16363	0.27632	1.13507	0.161
2.18779	0.27704	1.14679	0.16324
2.2014	0.27862	1.1693	0.1648
2.22296	0.27991	1.17966	0.16728
2.24284	0.28263	1.19255	0.16875
2.25745	0.28363	1.20963	0.17096
2.27289	0.28677	1.2269	0.17255
2.29774	0.28964	1.23825	0.17484
2.3278	0.29092	1.25188	0.17685
2.34923	0.2925	1.26895	0.17848
2.37476	0.29293	1.28604	0.18069
2.39678	0.29608	1.29675	0.18247
2.42209	0.29866	1.31003	0.18453
2.44159	0.29981	1.32286	0.18604
2.46014	0.30095	1.34413	0.18837
2.4786	0.30238	1.36189	0.18988
2.49888	0.3041	1.36801	0.1922
2.51048	0.30725	1.37513	0.19383
2.52218	0.30711	1.39102	0.19554
2.5388	0.30925	1.41798	0.19779
2.55794	0.31154	1.44165	0.19919
2.57343	0.31283	1.45502	0.20128
2.59298	0.31583	1.46801	0.20338
2.6097	0.31698	1.47598	0.20485
2.63341	0.31927	1.49209	0.20721
2.65716	0.32099	1.51226	0.20904
2.67722	0.32271	1.5225	0.2109
2.68928	0.326	1.54051	0.21237
2.69554	0.32786	1.558	0.21455
2.69371	0.32772	1.56971	0.21617
2.68676	0.33071	1.57449	0.21807
2.69151	0.33357	1.59467	0.21993
2.7202	0.33629	1.61641	0.22153
2.75031	0.33829	1.634	0.22374
2.77351	0.33959	1.63495	0.22544
2.79873	0.34159	1.63139	0.2271
2.83006	0.34274	1.643	0.22942
2.85642	0.34589	1.66538	0.23098
2.88863	0.34889	1.68394	0.23304
2.91348	0.34947	1.70407	0.23486
2.93632	0.35076	1.71671	0.23641
2.96012	0.35277	1.72104	0.23835
2.99105	0.35448	1.73053	0.24028
3.02722	0.35792	1.75097	0.24207
3.04673	0.35921	1.76867	0.24424
3.06094	0.36036	1.77791	0.24618
3.07587	0.36365	1.79363	0.24796
3.09543	0.36451	1.81694	0.24941
3.128	0.36566	1.83199	0.25127
3.1496	0.36838	1.8481	0.25363
3.16313	0.36853	1.85654	0.25507
3.17916	0.37224	1.86129	0.25692
3.20122	0.37253	1.875	0.25898
3.22667	0.37497	1.89558	0.26077
3.2554	0.37597	1.91046	0.26263
3.27504	0.37784	1.92437	0.26468
3.28281	0.37898	1.93685	0.26619
3.30675	0.3827	1.95899	0.26783
3.33178	0.38427	1.97512	0.27015
3.35581	0.38557	1.98279	0.27167
3.36723	0.38714	1.99465	0.27391
3.38285	0.38929	2.01455	0.2752
3.39669	0.38986	2.0343	0.2771
3.39477	0.39101	2.03834	0.27907
3.38646	0.39415	2.0404	0.28128
3.38555	0.39529	2.05655	0.28302
3.38664	0.39787	2.08225	0.28481
3.40089	0.39972	2.10291	0.28664
3.43205	0.40302	2.1167	0.28862
3.45493	0.40402	2.12805	0.29032
3.47421	0.40617	2.14288	0.29219
3.49651	0.4096	2.15769	0.29351
3.53707	0.4119	2.18016	0.29568
3.57663	0.41362	2.18966	0.29758
3.61761	0.41563	2.18664	0.2992
3.65054	0.41721	2.20179	0.30106
3.66516	0.4175	2.22505	0.30251
3.68658	0.42065	2.23548	0.30495
3.70952	0.42108	2.25141	0.30673
3.72537	0.42309	2.26472	0.30817
3.74076	0.42566	2.28209	0.31038
3.76008	0.42624	2.296	0.31174
3.78937	0.42981	2.30603	0.31364
3.82148	0.43153	2.32178	0.31542
3.85569	0.43197	2.33187	0.31724
3.88068	0.43412	2.34721	0.31907
3.89169	0.43513	2.35384	0.32135
3.90795	0.4377	2.35332	0.32325
3.92992	0.43785	2.35468	0.32499
3.96017	0.44014	2.37262	0.32646
3.99123	0.44143	2.39988	0.32868
4.00704	0.44258	2.40834	0.33073
4.00946	0.4453	2.41183	0.33278
4.03074	0.44645	2.4256	0.33418
4.06172	0.44917	2.44865	0.33632
4.07515	0.45017	2.47055	0.33799
4.08935	0.4516	2.47275	0.34016
4.10392	0.45261	2.48753	0.34206
4.10657	0.45347	2.50129	0.34411
4.12873	0.45704	2.51552	0.34605
4.15504	0.45705	2.54078	0.34792
4.17048	0.46006	2.56081	0.34979
4.18473	0.46049	2.58792	0.35142
4.20493	0.46378	2.62278	0.35271
4.21799	0.46464	2.64198	0.35466
4.22818	0.46621	2.65133	0.35663
4.25088	0.46879	2.66258	0.35834
4.26746	0.47108	2.68897	0.36005
4.28359	0.47094	2.70595	0.36168
4.303	0.47352	2.71743	0.36339
4.31703	0.47467	2.74123	0.36479
4.30871	0.4781	2.76086	0.36674
4.31908	0.47924	2.77027	0.36805
4.34695	0.48182	2.78326	0.37015
4.3707	0.48411	2.80209	0.37159
4.38418	0.48583	2.81705	0.37345
4.39455	0.48712	2.82679	0.37473
4.40245	0.4897	2.83868	0.37636
4.41926	0.49099	2.84345	0.3783
4.44	0.49328	2.86268	0.37962
4.45695	0.49628	2.88654	0.38164
4.46352	0.49858	2.89993	0.38312
4.47211	0.50029	2.9092	0.38505
4.48349	0.50144	2.92306	0.38649
4.50765	0.50358	2.93732	0.38781
4.53817	0.50745	2.95026	0.38995
4.56379	0.5086	2.96779	0.3915
4.57828	0.51175	2.9852	0.39309
4.58755	0.51261	2.99867	0.39453
4.6007	0.51576	3.01501	0.39628
4.61642	0.51719	3.0288	0.39768
4.64438	0.51977	3.04169	0.39919
4.66955	0.52206	3.05062	0.40121
4.68412	0.52321	3.06243	0.40284
4.70856	0.52636	3.08291	0.40405
4.73702	0.5278	3.09961	0.40572
4.75894	0.5298	3.10771	0.40781
4.77137	0.53224	3.11939	0.40952
4.79878	0.53624	3.13316	0.41091
4.82824	0.53639	3.15703	0.41232
4.85602	0.5404	3.17247	0.41414
4.8805	0.54041	3.17562	0.41561
4.9038	0.54413	3.17785	0.41778
4.93267	0.546	3.19506	0.41879
4.95921	0.54772	3.22443	0.42078
4.99374	0.5483	3.2454	0.42253
5.0312	0.55016	3.25822	0.42408
5.05432	0.55289	3.26531	0.42571
5.07382	0.55504	3.27773	0.42726
5.0942	0.55605	3.29372	0.42843
5.11553	0.55906	3.30368	0.43025
5.13627	0.55949	3.31136	0.43184
5.15185	0.56235	3.32325	0.43347
5.16765	0.56293	3.33924	0.43522
5.19935	0.56551	3.3546	0.43708
5.23444	0.56623	3.36595	0.43875
5.26102	0.56781	3.37818	0.44038
5.28624	0.57053	3.3913	0.44186
5.31566	0.57168	3.40608	0.44376
5.33315	0.57312	3.42011	0.44516
5.35814	0.57527	3.43354	0.4466
5.39153	0.57628	3.44171	0.44873
5.41821	0.57628	3.45314	0.45044
5.43278	0.57901	3.47297	0.45172
5.44964	0.57987	3.49483	0.45336
5.46302	0.58216	3.51415	0.45534
5.48184	0.58345	3.52566	0.45643
5.49989	0.58488	3.53491	0.45837
5.50775	0.58661	3.54943	0.45973
5.51323	0.58789	3.56179	0.46132
5.53566	0.59032	3.57525	0.46337
5.56092	0.59019	3.59526	0.46466
5.57933	0.5912	3.60963	0.4666
5.59719	0.59277	3.61175	0.46819
5.61158	0.59449	3.61944	0.46974
5.62524	0.59778	3.63795	0.47122
5.64954	0.59893	3.64794	0.47308
5.67978	0.60051	3.66056	0.47467
5.69518	0.60166	3.67981	0.47665
5.70979	0.60224	3.69213	0.47821
5.72779	0.60539	3.70758	0.48003
5.75036	0.60711	3.72042	0.48159
5.78	0.60697	3.73147	0.48333
5.81436	0.60855	3.73976	0.4848
5.84085	0.61042	3.75797	0.48628
5.85876	0.61315	3.77512	0.48796
5.86867	0.61487	3.78299	0.49005
5.88297	0.61544	3.79183	0.49144
5.89064	0.6163	3.80943	0.49304
5.90777	0.61773	3.82585	0.49475
5.92527	0.61988	3.84097	0.49661
5.94098	0.62175	3.85344	0.49817
5.95487	0.62218	3.8679	0.50015
5.96474	0.62561	3.88745	0.50147
5.97346	0.62605	3.90251	0.50334
5.99489	0.62934	3.91139	0.50477
6.02271	0.62963	3.92274	0.50648
6.04651	0.63192	3.94457	0.50815
6.06989	0.6335	3.95997	0.50998
6.08323	0.63537	3.9718	0.51165
6.09913	0.6368	3.98803	0.5134
6.11973	0.63938	4.00456	0.51511
6.15048	0.63996	4.01543	0.51685
6.17464	0.64111	4.02768	0.51848
6.19301	0.64255	4.03376	0.52019
6.22288	0.64413	4.05762	0.52163
6.25257	0.64556	4.08102	0.52311
6.27541	0.647	4.09382	0.52467
6.29807	0.64901	4.10194	0.52676
6.32192	0.65116	4.12723	0.52805
6.34389	0.6526	4.14714	0.52934
6.3618	0.65289	4.15095	0.53131
6.37975	0.65461	4.15156	0.53313
6.39674	0.65633	4.16963	0.53465
6.41639	0.65848	4.1959	0.53578
6.44457	0.65949	4.21946	0.53788
6.47454	0.66164	4.23528	0.53905
6.49911	0.66294	4.23874	0.5411
6.52639	0.66423	4.24956	0.54227
6.54096	0.66452	4.26911	0.54421
6.55352	0.66524	4.29382	0.54554
6.56965	0.66696	4.30292	0.5469
6.59157	0.66954	4.30873	0.54872
6.60583	0.66954	4.31497	0.55043
6.62113	0.67055	4.32909	0.55179
6.63328	0.67342	4.35612	0.55347
6.64602	0.67528	4.37019	0.55487
6.66617	0.67685	4.37508	0.55672
6.6934	0.67772	4.39013	0.55801
6.71557	0.67787	4.4136	0.56011
6.73353	0.68016	4.43283	0.56151
6.75057	0.68189	4.44127	0.56295
6.76034	0.68404	4.44458	0.56442
6.7769	0.68447	4.45715	0.56597
6.79871	0.68691	4.46828	0.56772
6.82025	0.68691	4.48287	0.5697
6.83571	0.68963	4.49361	0.57083
6.85881	0.69007	4.4913	0.57299
6.87989	0.69193	4.51046	0.5744
6.89058	0.69466	4.53418	0.57584
6.90472	0.69495	4.54973	0.57767
6.91381	0.69595	4.56225	0.57922
6.9276	0.6991	4.57639	0.58062
6.93582	0.7001	4.59601	0.58257
6.94055	0.7014	4.61578	0.58389
6.9533	0.70397	4.62628	0.58572
6.97452	0.70555	4.63578	0.58704
6.998	0.70598	4.64376	0.58917
7.00457	0.70771	4.65564	0.5908
6.99774	0.71185	4.66598	0.59204
7.01163	0.71243	4.68419	0.59356
7.04356	0.71572	4.70235	0.5957
7.07536	0.7163	4.70533	0.59717
7.09527	0.71931	4.71924	0.59861
7.10886	0.72003	4.73589	0.60028
7.11636	0.72133	4.75419	0.6018
7.13853	0.72519	4.76145	0.60339
7.17172	0.72505	4.77084	0.60533
7.20226	0.72749	4.78674	0.60712
7.22316	0.72865	4.80762	0.60837
7.23949	0.73137	4.81826	0.61011
7.26091	0.73381	4.83249	0.61213
7.28117	0.73625	4.84247	0.61338
7.30516	0.73711	4.84985	0.61559
7.33233	0.73869	4.86027	0.61683
7.35933	0.74113	4.88212	0.6185
7.38836	0.74142	4.89522	0.61998
7.40319	0.74315	4.90732	0.62227
7.41346	0.74616	4.91642	0.62367
7.43149	0.74659	4.92313	0.62534
7.45912	0.74817	4.94523	0.62693
7.48278	0.75061	4.9666	0.62873
7.50734	0.75219	4.98096	0.63009
7.54315	0.75349	4.99603	0.63195
7.57469	0.75464	5.00792	0.63362
7.59781	0.75766	5.02076	0.63514
7.61921	0.75967	5.03556	0.63712
7.63894	0.75982	5.05126	0.63891
7.64797	0.76082	5.05433	0.64042
7.64502	0.76411	5.05841	0.64236
7.64313	0.76512	5.09089	0.64342
7.65799	0.76597	5.13706	0.64526
7.69171	0.76898	5.15625	0.64666
7.72544	0.77099	5.15935	0.64876
7.7478	0.77086	5.17034	0.64992
7.76425	0.77316	5.19097	0.65175
7.7883	0.77531	5.21709	0.65293
7.80655	0.77689	5.23951	0.65456
7.8224	0.77847	5.25457	0.65585
7.83741	0.78105	5.26566	0.6576
7.84547	0.78177	5.27615	0.6588
7.84732	0.78306	5.28568	0.66074
7.86573	0.78463	5.30046	0.66207
7.90038	0.78607	5.31965	0.66347
7.93274	0.7878	5.33167	0.6651
7.9554	0.79038	5.34223	0.66631
7.97052	0.79239	5.35085	0.66836
7.98084	0.79297	5.3657	0.66965
8.01241	0.79569	5.38375	0.6712
8.03767	0.79627	5.40179	0.67276
8.05725	0.79971	5.41562	0.6742
8.08338	0.80072	5.42569	0.67545
8.10784	0.8013	5.44316	0.67704
8.11873	0.8026	5.45716	0.67844
8.12849	0.80489	5.45982	0.67999
8.13927	0.8079	5.47146	0.6817
8.14352	0.8079	5.48893	0.6833
8.15516	0.81076	5.50136	0.68489
8.17478	0.81277	5.51261	0.68602
8.2113	0.81392	5.52244	0.68792
8.23659	0.81479	5.53315	0.68971
8.26037	0.81809	5.55105	0.69068
8.27631	0.81953	5.56973	0.69274
8.29255	0.82211	5.58172	0.6938
8.3103	0.8224	5.59069	0.69578
8.33188	0.82412	5.60529	0.6971
8.34828	0.82671	5.61704	0.69881
8.37685	0.829	5.61834	0.70051
8.40271	0.82872	5.62368	0.70175
8.40748	0.83174	5.63791	0.70373
8.41892	0.83431	5.6527	0.70502
8.44318	0.83417	5.66733	0.707
8.47228	0.83547	5.67974	0.7086
8.5043	0.8372	5.68833	0.71003
8.53301	0.83993	5.6984	0.71193
8.55364	0.84194	5.71404	0.71376
8.58009	0.84237	5.73794	0.71521
8.60875	0.84524	5.75255	0.71657
8.63344	0.84711	5.75772	0.71839
8.66839	0.84827	5.76704	0.72037
8.71247	0.84985	5.78217	0.72166
8.74753	0.84986	5.79967	0.72329
8.77108	0.85145	5.80621	0.72496
8.80813	0.85318	5.81118	0.72682
8.84426	0.85376	5.825	0.72826
8.86546	0.85492	5.84518	0.73017
8.88535	0.85521	5.86684	0.73192
8.90449	0.85622	5.8852	0.7334
8.92811	0.85737	5.89152	0.73515
8.94869	0.8591	5.89912	0.73666
8.97948	0.85967	5.91817	0.73872
8.99889	0.86068	5.92867	0.73997
9.01611	0.86184	5.94256	0.74203
9.03626	0.86156	5.96248	0.74331
9.05154	0.86242	5.97483	0.74491
9.05455	0.86514	5.97295	0.747
9.05394	0.86615	5.98198	0.7484
9.06175	0.86643	6.00875	0.75015
9.07109	0.86772	6.03046	0.75187
9.08564	0.86858	6.03504	0.75377
9.10108	0.86945	6.04687	0.75548
9.12253	0.87217	6.06834	0.75723
9.14777	0.87232	6.08096	0.75879
9.17243	0.87333	6.08873	0.76034
9.18872	0.87463	6.10122	0.76193
9.20267	0.87707	6.11211	0.76372
9.22373	0.87807	6.12735	0.76559
9.23764	0.87851	6.1454	0.76718
9.25537	0.87966	6.15177	0.76889
9.2751	0.88153	6.14811	0.77117
9.29648	0.88253	6.15866	0.77238
9.31665	0.88498	6.1867	0.77398
9.33455	0.88584	6.21066	0.77605
9.35052	0.88757	6.2283	0.77764
9.35659	0.88786	6.24296	0.77963
9.37297	0.88986	6.26408	0.78138
9.39339	0.89001	6.29425	0.78275
9.41219	0.89288	6.32197	0.78435
9.43119	0.89432	6.33967	0.78595
9.44428	0.89561	6.34838	0.78739
9.45326	0.89705	6.36018	0.78906
9.47098	0.89805	6.37454	0.79042
9.49069	0.89978	6.3891	0.79241
9.51678	0.90079	6.40389	0.79373
9.53553	0.90137	6.41568	0.7954
9.56157	0.9028	6.41873	0.79687
9.56974	0.90582	6.43008	0.79866
9.58607	0.90697	6.45058	0.79987
9.61867	0.90926	6.46704	0.80162
9.64343	0.90956	6.48455	0.80326
9.65323	0.91071	6.49673	0.80489
9.65147	0.91344	6.50019	0.80637
9.66757	0.91429	6.50552	0.80819
9.69984	0.91673	6.52462	0.80959
9.73536	0.91717	6.54277	0.81115
9.75946	0.91847	6.5612	0.81329
9.76779	0.91991	6.57853	0.81489
9.77846	0.92106	6.593	0.81629
9.79491	0.9235	6.60306	0.81819
9.81448	0.9235	6.61688	0.8196
9.83848	0.92695	6.62881	0.82127
9.86841	0.92839	6.64253	0.82275
9.89257	0.92969	6.65453	0.82438
9.90986	0.93112	6.66412	0.8257
9.93053	0.93085	6.67032	0.82745
9.95769	0.93371	6.68686	0.8292
9.97507	0.93387	6.70121	0.8306
9.99106	0.93588	6.70897	0.83273
10.0083	0.93846	6.72254	0.83421
10.036	0.93818	6.73668	0.83562
10.0602	0.94048	6.74623	0.83759
10.0762	0.94178	6.76174	0.83942
10.0814	0.94207	6.7742	0.84106
10.0935	0.94436	6.78226	0.84253
10.1143	0.94622	6.80187	0.84452
10.1318	0.94695	6.82604	0.846
10.1405	0.94881	6.83252	0.84771
10.1673	0.94982	6.83755	0.84957
10.1945	0.95241	6.853	0.85082
10.2148	0.95241	6.86025	0.85241
10.2404	0.95557	6.85885	0.85442
10.2627	0.95644	6.86576	0.85609
10.2808	0.9586	6.88109	0.85796
10.3008	0.96018	6.90932	0.85956
10.3262	0.96119	6.9438	0.86102
10.352	0.96205	6.95825	0.863
10.3644	0.96278	6.96366	0.86486
10.3745	0.9645	6.9718	0.86634
10.3852	0.96723	6.99481	0.86794
10.4103	0.96737	7.01362	0.87
10.4313	0.96853	7.02221	0.87144
10.4453	0.97111	7.03455	0.87307
10.4556	0.97212	7.0504	0.8749
10.4703	0.97484	7.06264	0.87658
10.4944	0.9757	7.07675	0.87856
10.5258	0.977	7.08723	0.8798
10.5384	0.97787	7.09538	0.8819
10.5452	0.97945	7.11707	0.88307
10.5673	0.98132	7.14037	0.88522
10.5891	0.98362	7.15028	0.8865
10.6223	0.98362	7.15544	0.8884
10.6575	0.98593	7.17183	0.89015
10.6859	0.98737	7.19541	0.89164
10.7097	0.98939	7.21497	0.89366
10.7246	0.99097	7.22607	0.89483
10.7558	0.99169	7.22908	0.89696
10.7975	0.99242	7.23933	0.89817
10.8242	0.99344	7.2606	0.9
10.839	0.99387	7.27954	0.90145
10.8532	0.99689	7.29085	0.90316
10.8794	0.99789	7.301	0.90506
10.9025	0.99833	7.31114	0.90696
10.9268	1.00034	7.32694	0.90817
10.9518	1.00179	7.34998	0.90977
10.9623	1.0028	7.36163	0.91207
10.9711	1.00309	7.36712	0.91331
10.9837	1.00395	7.38576	0.91479
10.9962	1.00553	7.40754	0.91655
11.0039	1.0074	7.41505	0.91876
11.0128	1.00869	7.42142	0.91985
11.0186	1.00955	7.4429	0.9216
11.0208	1.0117	7.46622	0.92317
11.0297	1.01313	7.47797	0.92484
11.0404	1.014	7.48518	0.92647
11.0491	1.01643	7.49405	0.92853
11.0666	1.01744	7.50776	0.93001
11.102	1.01931	7.52828	0.93184
11.1201	1.02061	7.54994	0.93301
11.1287	1.02248	7.56184	0.93469
11.127	1.02334	7.57335	0.9364
11.141	1.02634	7.58931	0.93823
11.1713	1.0275	7.60215	0.93978
11.196	1.02865	7.61857	0.94154
11.2129	1.0321	7.6315	0.94309
11.2265	1.03196	7.64356	0.9448
11.2481	1.03555	7.65799	0.94617
11.2696	1.0357	7.67892	0.948
11.2886	1.03843	7.68885	0.9499
11.3122	1.03958	7.69884	0.95119
11.3384	1.04116	7.70961	0.95301
11.3604	1.04418	7.72108	0.95473
11.3863	1.04419	7.73028	0.95616
11.4134	1.04721	7.74958	0.95819
11.4294	1.04736	7.76558	0.9594
11.4547	1.04994	7.7765	0.96115
11.484	1.05096	7.7923	0.96298
11.5041	1.05254	7.81087	0.96454
11.5271	1.05556	7.82122	0.96637
11.5604	1.05528	7.83699	0.96758
11.6046	1.05744	7.85522	0.96918
11.6242	1.05975	7.86812	0.97135
11.6408	1.0609	7.87593	0.97287
11.6692	1.06091	7.89316	0.97454
11.6942	1.06278	7.91342	0.97587
11.7106	1.06393	7.93128	0.97743
11.7102	1.06623	7.93936	0.97899
11.7458	1.06638	7.94681	0.98116
11.7688	1.06768	7.95831	0.98229
11.7845	1.06955	7.97794	0.98432
11.7915	1.06999	7.99487	0.98541
11.8118	1.07171	8.00703	0.98767
11.8393	1.07472	8.02302	0.98888
11.8789	1.07473	8.0402	0.99055
11.9047	1.07661	8.05482	0.99188
11.9283	1.07734	8.06801	0.99406
11.949	1.07906	8.07148	0.99549
11.9804	1.07965	8.0788	0.99712
12.0212	1.08052	8.10037	0.99888
12.053	1.08182	8.11708	1.00063
12.0719	1.08241	8.126	1.00203
12.0948	1.0837	8.1329	1.0037
12.1189	1.08572	8.14695	1.00514
12.1379	1.08501	8.16258	1.00697
12.1565	1.08616	8.17774	1.00888
12.1643	1.0876	8.19055	1.01048
12.1709	1.08904	8.20757	1.01219
12.1852	1.08861	8.22077	1.01371
12.1998	1.08962	8.23442	1.01519
12.2087	1.09263	8.25124	1.01691
12.2163	1.0935	8.26676	1.01877
12.2241	1.09493	8.27987	1.02029
12.2368	1.09637	8.29078	1.02212
12.2594	1.09566	8.30475	1.02356
12.2823	1.09781	8.32594	1.02478
12.3034	1.09969	8.34319	1.02645
12.33	1.10012	8.3514	1.02855
12.3546	1.10071	8.36199	1.0298
12.3719	1.10186	8.37021	1.03193
12.3848	1.10387	8.38595	1.03314
12.4114	1.10546	8.40239	1.03493
12.4344	1.10575	8.42121	1.03642
12.4471	1.10777	8.42529	1.0384
12.4631	1.10935	8.43554	1.03964
12.4837	1.10949	8.45378	1.04182
12.4989	1.11022	8.47064	1.04296
12.518	1.11309	8.4824	1.04463
12.5386	1.11439	8.49665	1.04669
12.5696	1.11497	8.51425	1.04829
12.6114	1.11599	8.52928	1.04958
12.6339	1.11686	8.54549	1.05141
12.6325	1.11902	8.55602	1.05324
12.6478	1.11974	8.56085	1.05456
12.6799	1.12017	8.57288	1.05623
12.6967	1.1229	8.59356	1.0581
12.7028	1.12277	8.60948	1.05993
12.7081	1.12492	8.61698	1.06157
12.7147	1.12492	8.63115	1.06293
12.7353	1.12679	8.64884	1.06461
12.7574	1.12751	8.6654	1.06636
12.7747	1.12981	8.68057	1.06827
12.7863	1.13183	8.68768	1.0699
12.8079	1.13154	8.70271	1.07119
12.833	1.13413	8.7281	1.07314
12.8578	1.13514	8.74441	1.07431
12.8839	1.1363	8.7512	1.07598
12.9099	1.13688	8.75472	1.07808
12.9247	1.1399	8.76408	1.07944
12.9364	1.14063	8.77982	1.08127
12.9631	1.14049	8.80358	1.08284
12.9994	1.14322	8.82157	1.08444
13.0259	1.14409	8.82963	1.08595
13.0542	1.14468	8.83588	1.08766
13.0869	1.14669	8.85868	1.0893
13.1155	1.14685	8.88224	1.09087
13.1434	1.14872	8.89581	1.09301
13.1703	1.14874	8.90526	1.09437
13.1973	1.14918	8.91816	1.09593
13.2253	1.15162	8.93468	1.09768
13.2572	1.15149	8.95423	1.09909
13.2737	1.15208	8.96893	1.10107
13.2881	1.15209	8.98292	1.10252
13.3067	1.15309	9.00194	1.10396
13.3231	1.15453	9.02512	1.10556
13.3501	1.15454	9.04194	1.10732
13.3685	1.15713	9.0475	1.10852
13.3855	1.15642	9.05927	1.11024
13.4	1.15858	9.07205	1.11183
13.4256	1.15944	9.08468	1.11343
13.4507	1.16017	9.10332	1.11495
13.471	1.16133	9.12056	1.11663
13.4952	1.16205	9.12828	1.11818
13.5188	1.1612	9.14201	1.11967
13.5408	1.16293	9.1533	1.12145
13.5611	1.16308	9.16408	1.12266
13.5807	1.16381	9.18415	1.12461
13.6063	1.16482	9.20422	1.12594
13.6374	1.16569	9.21128	1.12761
13.6587	1.16671	9.21986	1.12905
13.6653	1.167	9.23534	1.13096
13.669	1.16657	9.25498	1.13237
13.6678	1.16729	9.27054	1.13362
13.6742	1.17001	9.28442	1.13572
13.6865	1.16987	9.29692	1.13732
13.703	1.17146	9.31069	1.13884
13.7252	1.17161	9.32734	1.13997
13.7504	1.17391	9.34088	1.14141
13.7665	1.17492	9.35659	1.14332
13.7655	1.17507	9.37093	1.14469
13.7821	1.1755	9.38059	1.14667
13.8216	1.1778	9.39267	1.14776
13.8558	1.17753	9.40504	1.14936
13.8631	1.17941	9.41456	1.15134
13.869	1.18099	9.42688	1.15298
13.8896	1.18084	9.44762	1.15427
13.9158	1.18157	9.46559	1.15587
13.935	1.18215	9.47696	1.15762
13.9516	1.18331	9.48388	1.15929
13.9632	1.18561	9.49582	1.16035
13.9824	1.18547	9.51209	1.16214
14.0084	1.18662	9.52675	1.16355
14.0237	1.18735	9.54269	1.16538
14.0388	1.18793	9.55281	1.16666
14.0677	1.19081	9.56153	1.16872
14.0894	1.19039	9.57909	1.1704
14.0968	1.19283	9.59551	1.17157
14.1177	1.19212	9.60674	1.17332
14.1448	1.19499	9.6082	1.17503
14.1548	1.19515	9.62159	1.17655
14.1758	1.19558	9.64454	1.17819
14.1998	1.19616	9.66286	1.17972
14.218	1.19761	9.67605	1.18127
14.2443	1.19934	9.6854	1.18326
14.2698	1.19992	9.70296	1.18431
14.278	1.20079	9.72375	1.18619
14.2768	1.20208	9.73524	1.18794
14.2905	1.20251	9.73918	1.18934
14.2949	1.20366	9.75159	1.19097
14.2898	1.20653	9.76469	1.19253
14.3041	1.20854	9.7832	1.19406
14.3282	1.20969	9.80501	1.19585
14.3416	1.21113	9.81916	1.19726
14.3649	1.21229	9.818	1.19931
14.3994	1.21201	9.83008	1.20033
14.4188	1.21389	9.85204	1.20209
14.4363	1.2149	9.86823	1.20392
14.467	1.21677	9.88282	1.20528
14.497	1.21793	9.89523	1.20692
14.5157	1.21923	9.91204	1.20867
14.537	1.22082	9.92399	1.21039
14.5604	1.22111	9.9382	1.21179
14.5818	1.22298	9.94095	1.21334
14.5997	1.22328	9.95198	1.21513
14.618	1.22501	9.97527	1.21674
14.6351	1.22659	9.9921	1.21849
14.6486	1.22646	9.99856	1.2202
14.6636	1.22775	10.0189	1.22153
14.6862	1.23063	10.0437	1.22295
14.7149	1.23049	10.0592	1.22486
14.7452	1.23237	10.0623	1.22637
14.7741	1.23367	10.078	1.22762
14.8035	1.23555	10.0931	1.22957
14.8348	1.23484	10.1167	1.23113
14.8617	1.23557	10.1342	1.23281
14.895	1.23831	10.1479	1.23429
14.926	1.23832	10.1588	1.23546
14.9501	1.2392	10.1769	1.23707
14.969	1.24093	10.1913	1.23847
14.9918	1.23993	10.1968	1.24033
15.0143	1.24195	10.2073	1.24216
15.0375	1.24182	10.2227	1.24349
15.0575	1.24369	10.246	1.2451
15.0715	1.24456	10.2665	1.24635
15.0797	1.24356	10.2802	1.24787
15.0898	1.24457	10.2861	1.2497
15.1077	1.24514	10.3027	1.25083
15.1233	1.24687	10.3272	1.25228
15.1356	1.24731	10.3355	1.25442
15.1521	1.24918	10.3335	1.25589
15.1634	1.24933	10.3443	1.2571
15.176	1.25134	10.3708	1.25894
15.2007	1.25078	10.3967	1.26024
15.2181	1.25207	10.4082	1.26203
15.2296	1.25409	10.4185	1.26328
15.2416	1.25395	10.4227	1.26463
15.2584	1.25582	10.4386	1.26647
15.2674	1.25798	10.4606	1.26765
15.2858	1.25898	10.4808	1.26964
15.3148	1.25828	10.4976	1.27077
15.3396	1.26001	10.5111	1.27225
15.3677	1.26131	10.5262	1.27358
15.3936	1.26347	10.5436	1.2753
15.4104	1.2642	10.5452	1.27693
15.4316	1.26421	10.5528	1.27856
15.4504	1.26465	10.5789	1.27982
15.4606	1.26609	10.6079	1.28135
15.4759	1.26867	10.6215	1.28287
15.4885	1.2694	10.6218	1.28407
15.5026	1.27098	10.6413	1.28552
15.5136	1.27199	10.6623	1.28681
15.522	1.27199	10.6728	1.28868
15.5347	1.27315	10.6822	1.29005
15.546	1.27473	10.6952	1.29164
15.5507	1.27703	10.7134	1.29321
15.5732	1.27746	10.7297	1.29438
15.6015	1.27962	10.7365	1.29605
15.6246	1.27935	10.7396	1.29757
15.6428	1.28136	10.7513	1.2987
15.6597	1.28309	10.7731	1.30046
15.6858	1.28525	10.8006	1.3016
15.7186	1.28598	10.8534	1.30288
15.7518	1.28614	10.9197	1.30378
15.7876	1.28859	10.956	1.30512
15.8226	1.2899	10.9708	1.30649
15.8496	1.2892	10.982	1.30766
15.8761	1.29193	10.9971	1.30837
15.9112	1.29252	11.0187	1.30958
15.9431	1.29167	11.0378	1.31041
15.9617	1.29226	11.0532	1.31174
15.9709	1.29384	11.0649	1.31283
15.9796	1.29471	11.0736	1.31369
15.9958	1.29557	11.0914	1.31471
16.0189	1.29587	11.1182	1.31528
16.0317	1.29774	11.1289	1.31652
16.0407	1.29947	11.1328	1.31734
16.0526	1.30019	11.1329	1.31854
16.0732	1.30005	11.1551	1.31968
16.0861	1.30078	11.1791	1.32059
16.0975	1.30222	11.1941	1.3213
16.1192	1.30452	11.1971	1.32281
16.1319	1.30467	11.2031	1.3234
16.1435	1.30625	11.2121	1.3248
16.1593	1.30841	11.2316	1.32563
16.1677	1.30885	11.2485	1.32676
16.163	1.31	11.2601	1.32786
16.1728	1.31186	11.2593	1.32921
16.1956	1.31244	11.2695	1.32988
16.2135	1.3146	11.2915	1.33102
16.2274	1.31633	11.3132	1.33224
16.2435	1.31748	11.323	1.33294
16.2549	1.31777	11.3303	1.33454
16.2557	1.32007	11.3315	1.33566
16.2705	1.32194	11.3417	1.33633
16.2916	1.32266	11.3624	1.33766
16.3224	1.32539	11.3815	1.33853
16.345	1.32656	11.3915	1.33981
16.3511	1.32657	11.3925	1.34098
16.3472	1.32858	11.4003	1.34187
16.3595	1.33015	11.4164	1.34313
16.3767	1.33202	11.4369	1.34446
16.3996	1.33404	11.4427	1.34566
16.4315	1.3362	11.4441	1.34671
16.4586	1.33679	11.4601	1.34793
16.4858	1.33938	11.4802	1.3493
16.519	1.34198	11.4859	1.35054
16.5563	1.34213	11.4926	1.35159
16.579	1.34287	11.5036	1.3528
16.6038	1.34489	11.5173	1.35428
16.6334	1.34619	11.5264	1.35576
16.655	1.34778	11.541	1.35651
16.6804	1.35037	11.5538	1.35811
16.7122	1.35139	11.5643	1.35936
16.7441	1.35212	11.5785	1.3608
16.7694	1.35285	11.5864	1.36174
16.7994	1.35387	11.5957	1.36318
16.8222	1.35531	11.6067	1.36435
16.8336	1.35733	11.6213	1.36576
16.8459	1.35734	11.6326	1.36693
16.8589	1.35921	11.6462	1.36845
16.8795	1.36065	11.6577	1.36954
16.9035	1.36152	11.6647	1.37122
16.9257	1.36296	11.6831	1.37282
16.9389	1.36312	11.7005	1.37388
16.9578	1.36456	11.7082	1.37547
16.9821	1.366	11.7183	1.37676
16.9965	1.36745	11.7267	1.37824
17.0078	1.36846	11.7382	1.37941
17.027	1.36832	11.7615	1.38043
17.0405	1.36962	11.7787	1.38215
17.0629	1.37092	11.7787	1.38339
17.0962	1.37322	11.7859	1.38503
17.11	1.37338	11.7987	1.38663
17.1212	1.37454	11.818	1.38749
17.1349	1.37698	11.8349	1.38925
17.1449	1.3779	11.8533	1.39085
17.1357	1.37833	11.8661	1.39183
17.0628	1.37991	11.8762	1.39316
16.9702	1.38254	11.8927	1.39495
16.9617	1.38608	11.9109	1.3959
17.041	1.38737	11.9232	1.39761
17.1262	1.38913	11.9337	1.39886
17.1754	1.39089	11.9412	1.40045
17.1987	1.39269	11.9534	1.40151
17.1753	1.39629	11.9651	1.40322
17.0967	1.39728	11.9794	1.40471
17.0194	1.40077	11.9958	1.40588
17.0143	1.40489	12.0088	1.40748
17.0926	1.4069	12.0194	1.40873
17.1892	1.40937	12.0281	1.41017
17.255	1.41191	12.0453	1.41193
17.2535	1.41338	12.0639	1.41287
17.1933	1.41625	12.0801	1.41471
17.1464	1.41937	12.0941	1.41619
17.1281	1.42351	12.105	1.41736
17.1156	1.4268	12.1141	1.4188
17.1197	1.42961	12.1227	1.42028
17.1544	1.43248	12.14	1.422
17.2572	1.43613	12.152	1.42306
17.3422	1.43762	12.1663	1.42454
17.3376	1.4424	12.1861	1.42595
17.2953	1.4444	12.2002	1.42744
17.2809	1.44883	12.2121	1.42911
17.2995	1.45269	12.225	1.43013
17.3384	1.45385	12.2381	1.43169
17.3574	1.45788	12.2467	1.43317
17.3612	1.46105	12.2488	1.43476
17.3618	1.46392	12.2682	1.43629
17.3761	1.46836	12.296	1.43735
17.4169	1.47138	12.3091	1.43895
17.4453	1.47442	12.3081	1.44093
17.4682	1.4783	12.3201	1.44203
17.4879	1.47989	12.3387	1.44359
17.5218	1.48292	12.359	1.44503
17.5603	1.48681	12.3742	1.4464
17.6098	1.49084	12.3879	1.44788
17.6559	1.49245	12.4017	1.4494
17.6975	1.49563	12.4205	1.45093
17.7362	1.49852	12.4417	1.45222
17.7846	1.50026	12.4451	1.4537
17.8465	1.50244	12.4431	1.45513
17.8926	1.50577	12.4488	1.457
17.9292	1.5068	12.466	1.4581
17.97	1.5094	12.4805	1.4595
18.013	1.51042	12.4935	1.46114
18.0615	1.5126	12.5161	1.46287
18.1163	1.51477	12.5308	1.46427
18.1675	1.51667	12.5385	1.46583
18.2222	1.51785	12.5484	1.46715
18.2751	1.51744	12.5679	1.46864
18.3245	1.52005	12.5868	1.47017
18.3801	1.51979	12.5954	1.47169
18.4332	1.51911	12.6035	1.47321
18.4715	1.52157	12.6185	1.47461
18.5154	1.52145	12.6432	1.4761
18.558	1.52119	12.6563	1.47767
18.5982	1.5215	12.6645	1.47918
18.6436	1.52037	12.6738	1.48063
18.6868	1.52183	12.6963	1.48235
18.715	1.51956	12.7204	1.48392
18.7489	1.5213	12.7381	1.48498
18.7788	1.52074	12.7468	1.48642
18.8041	1.51946	12.7559	1.4879
18.8265	1.51804	12.7748	1.48943
18.8545	1.51777	12.793	1.49107
18.8742	1.51735	12.8052	1.49212
18.9013	1.51822	12.818	1.49372
18.9255	1.51594	12.8321	1.49521
18.9494	1.5171	12.8499	1.49689
18.9757	1.51611	12.8634	1.49841
19.0008	1.51426	12.8714	1.49939
19.0342	1.51514	12.8863	1.50134
19.0617	1.51257	12.9088	1.50252
19.0815	1.5123	12.9247	1.50377
19.1074	1.51102	12.923	1.5052
19.1394	1.51146	12.9335	1.50711
19.1548	1.50947	12.9531	1.50794
19.1785	1.50991	12.9761	1.50963
19.1989	1.50906	12.9903	1.51111
19.2113	1.50735	12.9961	1.5129
19.2307	1.50678	13.0091	1.51388
19.2461	1.50536	13.0383	1.51549
19.2421	1.5058	13.0555	1.51659
19.2422	1.50522	13.06	1.51853
19.2633	1.50507	13.0648	1.51985
19.2822	1.50308	13.0848	1.52126
19.2841	1.50194	13.1061	1.52256
19.2847	1.50122	13.1225	1.52374
19.2768	1.50108	13.1243	1.52544
19.2799	1.50208	13.1295	1.52669
19.2961	1.50065	13.1382	1.52817
19.3136	1.50065	13.1669	1.52982
19.3092	1.50023	13.1838	1.53096
19.3109	1.5021	13.1825	1.53301
19.3205	1.50138	13.1923	1.53434
19.3251	1.50196	13.2133	1.53567
19.3349	1.50225	13.2286	1.53696
19.3575	1.50053	13.2431	1.53841
19.3774	1.50255	13.2538	1.54028
19.3887	1.50098	13.2518	1.54175
19.3941	1.50085	13.2627	1.54296
19.4081	1.503	13.2886	1.54434
19.4276	1.50172	13.3095	1.54626
19.4529	1.50288	13.3187	1.5477
19.4634	1.50375	13.3274	1.54918
19.4751	1.5039	13.3372	1.55054
19.4925	1.50348	13.3522	1.55191
19.5096	1.50306	13.3726	1.55328
19.5191	1.50507	13.3863	1.55481
19.5338	1.50565	13.3869	1.55659
19.5473	1.50652	13.3947	1.55819
19.5532	1.50538	13.4149	1.5596
19.5677	1.50739	13.4408	1.56094
19.5879	1.50826	13.4595	1.56254
19.6095	1.50885	13.4704	1.56434
19.6272	1.509	13.4838	1.56594
19.6332	1.50844	13.4968	1.56692
19.6363	1.51059	13.5169	1.56833
19.6451	1.51145	13.5362	1.56982
19.6643	1.51017	13.5415	1.57172
19.6701	1.51118	13.5474	1.57289
19.6758	1.51348	13.5664	1.57442
19.7003	1.51334	13.5811	1.57582
19.7264	1.5145	13.5915	1.57773
19.743	1.51509	13.597	1.57894
19.7543	1.5174	13.6105	1.5805
19.7623	1.51726	13.6255	1.58191
19.7823	1.51841	13.647	1.58379
19.8073	1.51928	13.6569	1.58511
19.8298	1.52016	13.6618	1.58644
19.8451	1.52218	13.6812	1.58789
19.8632	1.52276	13.7026	1.5898
19.8869	1.52435	13.7119	1.59121
19.9022	1.52364	13.7209	1.59265
19.9101	1.52408	13.7303	1.59401
19.9215	1.52538	13.7428	1.59573
19.9452	1.52754	13.7613	1.5973
19.9688	1.52913	13.7773	1.59859
19.9858	1.52842	13.7846	1.60022
20.0024	1.53044	13.8011	1.60206
20.025	1.53045	13.8189	1.60374
20.0532	1.53247	13.8293	1.60503
20.0758	1.53449	13.8473	1.60667
20.0878	1.53422	13.8646	1.60777
20.0984	1.53609	13.8727	1.60933
20.1156	1.53624	13.8851	1.61101
20.1361	1.53826	13.9047	1.6125
20.1589	1.53884	13.918	1.61406
20.1854	1.54087	13.9271	1.6155
20.207	1.54131	13.9383	1.61733
20.2223	1.54147	13.954	1.61863
20.2338	1.54191	13.9729	1.62019
20.2521	1.54407	13.9911	1.6218
20.2703	1.54565	14.0059	1.6232
20.2914	1.54724	14.0149	1.62465
20.3092	1.54768	14.0284	1.62625
20.3346	1.54941	14.0444	1.62808
20.3617	1.55029	14.0533	1.62956
20.3853	1.55045	14.0632	1.63089
20.4062	1.55218	14.0839	1.63223
20.4182	1.55263	14.1012	1.63399
20.4496	1.5545	14.1117	1.63527
20.4758	1.55523	14.1216	1.63722
20.4996	1.55597	14.1248	1.6387
20.5271	1.55512	14.1326	1.64029
20.5483	1.55743	14.1517	1.64186
20.568	1.55787	14.1702	1.64343
20.586	1.55874	14.1854	1.64484
20.5991	1.56047	14.1959	1.64671
20.6127	1.55976	14.2114	1.64804
20.6391	1.56092	14.2295	1.64968
20.6581	1.56136	14.2434	1.65121
20.667	1.56281	14.2548	1.65238
20.6911	1.56368	14.2685	1.6539
20.714	1.56527	14.2858	1.65566
20.7359	1.56485	14.2971	1.65745
20.7614	1.5673	14.3095	1.65851
20.7846	1.56818	14.3241	1.66054
20.7994	1.56776	14.3398	1.66187
20.8203	1.56848	14.358	1.66352
20.8372	1.57137	14.3729	1.66488
20.848	1.57123	14.3852	1.6666
20.8626	1.57138	14.3935	1.66812
20.8802	1.57225	14.4111	1.66922
20.8994	1.57413	14.4353	1.67079
20.9254	1.57543	14.4454	1.67274
20.9502	1.57602	14.4483	1.67426
20.9768	1.57732	14.4672	1.67582
21.0072	1.57777	14.484	1.677
21.0283	1.57893	14.5	1.67887
21.043	1.57937	14.5106	1.68016
21.0558	1.58025	14.5173	1.68188
21.0732	1.58183	14.532	1.68329
21.0974	1.58155	14.5541	1.68451
21.1129	1.58315	14.5794	1.68654
21.1219	1.58358	14.584	1.6879
21.1353	1.58445	14.5931	1.68931
21.1505	1.58575	14.6134	1.69072
21.1733	1.58648	14.6329	1.69225
21.2041	1.5862	14.6439	1.69404
21.2276	1.58737	14.6545	1.69533
21.2438	1.5891	14.6681	1.69686
21.2646	1.58926	14.6883	1.69831
21.2845	1.58984	14.7075	1.69984
21.3047	1.59086	14.724	1.70105
21.3243	1.59173	14.7287	1.703
21.3375	1.59289	14.7522	1.70402
21.3479	1.59433	14.778	1.7054
21.3746	1.59462	14.7831	1.70731
21.4093	1.59507	14.7782	1.70847
21.4401	1.59696	14.7899	1.71026
21.4658	1.59798	14.8234	1.71138
21.493	1.599	14.847	1.71302
21.5119	1.59915	14.8537	1.71474
21.5262	1.6006	14.8635	1.71614
21.5527	1.60161	14.8862	1.71724
21.5804	1.6022	14.9127	1.71855
21.6067	1.60222	14.9289	1.71984
21.6338	1.60309	14.9332	1.72178
21.6612	1.60325	14.9465	1.7228
21.6769	1.6037	14.975	1.72387
21.6925	1.60399	14.9988	1.72548
21.7022	1.60458	15.0156	1.72666
21.7304	1.60516	15.0287	1.7283
21.7577	1.60503	15.0441	1.72963
21.7756	1.60763	15.062	1.7307
21.79	1.60721	15.0776	1.73199
21.808	1.60822	15.0811	1.73347
21.8324	1.60766	15.0942	1.73445
21.8616	1.6091	15.1156	1.73574
21.8913	1.60869	15.1278	1.73746
21.913	1.61043	15.1351	1.73848
21.9292	1.61073	15.1505	1.73981
21.9441	1.61088	15.1674	1.74099
21.9648	1.61175	15.1801	1.74266
21.9824	1.61248	15.1951	1.74403
21.9999	1.61206	15.2096	1.74548
22.0229	1.61408	15.2254	1.74681
22.0484	1.61395	15.2463	1.74753
22.0694	1.61511	15.2618	1.74882
22.088	1.6134	15.2694	1.75046
22.0982	1.61499	15.2895	1.75187
22.1103	1.61543	15.3074	1.75297
22.1304	1.615	15.3115	1.75437
22.1533	1.61602	15.3119	1.75554
22.1705	1.61804	15.3274	1.75687
22.1876	1.61791	15.3511	1.7579
22.2073	1.61792	15.3757	1.75943
22.2351	1.61908	15.383	1.76107
22.2642	1.61923	15.3885	1.76231
22.2853	1.61882	15.4023	1.76322
22.303	1.61941	15.4085	1.76501
22.3319	1.62128	15.4218	1.76599
22.3579	1.62101	15.4402	1.7676
22.3762	1.62203	15.456	1.76889
22.3898	1.62147	15.4661	1.77026
22.4067	1.62277	15.4728	1.77135
22.4272	1.62278	15.4964	1.77238
22.4394	1.6235	15.513	1.77417
22.4618	1.62322	15.514	1.77534
22.4866	1.62338	15.5259	1.77647
22.5076	1.62483	15.5615	1.77798
22.5234	1.62542	15.5852	1.77897
22.5417	1.62586	15.5878	1.7806
22.5629	1.62529	15.5936	1.78177
22.5727	1.62588	15.609	1.78314
22.5952	1.6266	15.6259	1.78432
22.6234	1.62647	15.646	1.78573
22.6272	1.62649	15.6508	1.78702
22.6419	1.62721	15.6608	1.78842
22.659	1.62822	15.6811	1.78983
22.6731	1.62809	15.6968	1.79113
22.6853	1.62924	15.7075	1.79238
22.6994	1.63126	15.7206	1.79336
22.7142	1.63012	15.7351	1.79485
22.7402	1.63113	15.7453	1.79614
22.7742	1.63201	15.7584	1.79774
22.8009	1.63203	15.7788	1.79915
22.8194	1.63276	15.7913	1.80025
22.8307	1.63435	15.7922	1.80138
22.8467	1.63436	15.8027	1.80266
22.8638	1.63479	15.8228	1.80412
22.8917	1.63466	15.8433	1.80549
22.9104	1.63482	15.8576	1.80698
22.9376	1.63656	15.8594	1.80861
22.9505	1.63714	15.8772	1.80971
22.9707	1.63643	15.9049	1.8109
22.9825	1.63745	15.9086	1.81234
23.0052	1.63961	15.9082	1.81362
23.0279	1.63962	15.9251	1.8148
23.0496	1.63949	15.958	1.81603
23.0678	1.63994	15.9769	1.8176
23.087	1.64181	15.9786	1.81927
23.1094	1.64096	15.992	1.82025
23.1324	1.64112	16.0107	1.82182
23.1561	1.64328	16.0283	1.82292
23.1601	1.64301	16.0429	1.82437
23.161	1.64344	16.0547	1.82554
23.175	1.64316	16.0637	1.82698
23.195	1.64446	16.0696	1.82815
23.2067	1.64562	16.0894	1.82964
23.2169	1.64534	16.1079	1.83063
23.2302	1.64592	16.1206	1.83231
23.2535	1.6475	16.1256	1.83359
23.259	1.64953	16.1418	1.83489
23.2692	1.64968	16.1667	1.83576
23.2718	1.65011	16.1834	1.8376
23.2744	1.65126	16.1894	1.83877
23.2805	1.6527	16.1982	1.84025
23.2883	1.65472	16.2251	1.84156
23.309	1.65386	16.2376	1.84261
23.3612	1.65703	16.2469	1.84402
23.4009	1.65663	16.2524	1.84527
23.4213	1.65665	16.2658	1.84687
23.4399	1.65781	16.286	1.84766
23.4681	1.6594	16.3096	1.84931
23.4962	1.65956	16.3302	1.85069
23.5209	1.66202	16.34	1.85205
23.5472	1.66131	16.3518	1.85323
23.5943	1.66233	16.3729	1.85457
23.6132	1.66394	16.3842	1.85578
23.6321	1.66323	16.3973	1.85676
23.6545	1.66482	16.409	1.8579
23.6778	1.66512	16.4189	1.8593
23.7022	1.66485	16.4407	1.86052
23.7393	1.66658	16.4553	1.86197
23.7456	1.66776	16.465	1.86334
23.7571	1.66747	16.4778	1.8644
23.7765	1.66748	16.4954	1.8655
23.8063	1.66893	16.5124	1.8673
23.8412	1.66837	16.5164	1.86808
23.8695	1.67054	16.5274	1.86991
23.8794	1.6707	16.5478	1.87075
23.9015	1.67128	16.566	1.87239
23.9292	1.67173	16.5742	1.87333
23.9481	1.67203	16.5839	1.8747
23.961	1.67132	16.598	1.87618
23.9761	1.6732	16.6236	1.87702
23.9848	1.67392	16.6358	1.87874
24.0011	1.67278	16.6353	1.88002
24.0216	1.67308	16.6556	1.88089
24.0334	1.67423	16.6716	1.88215
24.0438	1.67625	16.681	1.88355
24.0673	1.67669	16.6955	1.88504
24.0893	1.67656	16.7162	1.88638
24.1015	1.677	16.736	1.88725
24.1197	1.67658	16.7407	1.88857
24.1333	1.67846	16.7582	1.88971
24.1424	1.68005	16.7764	1.8914
24.1632	1.68091	16.7769	1.89256
24.1952	1.67949	16.7765	1.89388
24.2107	1.68051	16.7945	1.89491
24.2212	1.68124	16.8241	1.89652
24.2403	1.68167	16.8472	1.89763
24.2581	1.68327	16.8508	1.89907
24.2767	1.68299	16.868	1.90025
24.2908	1.68472	16.8876	1.90178
24.3	1.68603	16.8934	1.90295
24.3061	1.68704	16.8996	1.90412
24.3144	1.6869	16.9133	1.90564
24.3351	1.6882	16.9333	1.90651
24.3564	1.68907	16.9382	1.9078
24.3844	1.6898	16.9465	1.90936
24.4106	1.6901	16.967	1.91077
24.4248	1.69112	16.9785	1.91199
24.4398	1.69242	16.9829	1.91331
24.4566	1.69329	17.0027	1.9148
24.4791	1.69345	17.0288	1.91556
24.4985	1.69605	17.0356	1.91728
24.5139	1.69534	17.036	1.91848
24.5333	1.69592	17.0466	1.91977
24.5569	1.69751	17.067	1.92119
24.5837	1.69954	17.0874	1.9226
24.6001	1.70041	17.101	1.92417
24.6208	1.70071	17.1127	1.92534
24.6458	1.70173	17.1254	1.92636
24.668	1.70103	17.1345	1.92785
24.6939	1.70362	17.1439	1.92925
24.7299	1.70479	17.168	1.93086
24.7745	1.70423	17.1874	1.93181
24.8237	1.70498	17.197	1.93318
24.8763	1.7063	17.2088	1.93494
24.9111	1.7059	17.2302	1.93565
24.929	1.70592	17.2444	1.93714
24.9542	1.70564	17.2463	1.93881
24.9778	1.70508	17.2594	1.93979
24.9932	1.70711	17.2827	1.94148
25.0054	1.70568	17.2968	1.94239
25.0232	1.70755	17.3036	1.9441
25.0406	1.70742	17.3142	1.94539
25.055	1.70757	17.325	1.94664
25.0626	1.70643	17.3392	1.94817
25.073	1.70801	17.3593	1.94962
25.088	1.70845	17.3753	1.95092
25.111	1.70947	17.3867	1.95209
25.1325	1.70948	17.393	1.95323
25.1489	1.71021	17.4008	1.95486
25.1626	1.70835	17.4132	1.95596
25.1863	1.7098	17.4367	1.95765
25.2117	1.70967	17.4487	1.95875
25.2371	1.71112	17.4521	1.96023
25.2572	1.71041	17.4672	1.96164
25.2711	1.71157	17.4848	1.96336
25.2792	1.71058	17.4944	1.96477
25.296	1.71202	17.5112	1.96599
25.315	1.71217	17.5345	1.96709
25.33	1.71161	17.5513	1.96831
25.3352	1.71262	17.5562	1.97026
25.3335	1.71291	17.5604	1.97158
25.3352	1.71363	17.5729	1.97268
25.3472	1.71521	17.5925	1.97421
25.3631	1.71508	17.6115	1.97578
25.3822	1.71566	17.6211	1.97719
25.4039	1.71739	17.6285	1.9782
25.4189	1.71798	17.6428	1.97969
25.4301	1.71885	17.6621	1.98126
25.447	1.71915	17.6655	1.98274
25.4774	1.71944	17.6814	1.98407
25.4982	1.72119	17.6934	1.98517
25.5192	1.7222	17.7038	1.98708
25.5307	1.72308	17.7179	1.98861
25.5394	1.72323	17.7285	1.9899
25.5502	1.72424	17.7409	1.991
25.5618	1.72468	17.7557	1.99245
25.5754	1.72698	17.7702	1.9939
25.5881	1.72843	17.7775	1.99557
25.6142	1.72815	17.785	1.99721
25.6329	1.72945	17.8112	1.99863
25.6545	1.73133	17.849	1.99995
25.6742	1.73192	17.878	2.00102
25.6953	1.73107	17.8939	2.00231
25.7158	1.7341	17.9092	2.00373
25.7405	1.73311	17.9214	2.00545
25.7608	1.73485	17.9411	2.00632
25.7803	1.73601	17.9658	2.00785
25.8033	1.7376	17.9777	2.00903
25.837	1.7379	17.9857	2.01063
25.8654	1.73835	17.9977	2.01173
25.8901	1.73865	18.015	2.01287
25.909	1.74054	18.0342	2.01385
25.9191	1.73997	18.0453	2.01569
25.9315	1.74056	18.0552	2.01644
25.9579	1.74272	18.0663	2.01769
25.9779	1.74374	18.0855	2.01922
25.997	1.74289	18.1012	2.02059
26.0206	1.74463	18.1058	2.02192
26.0317	1.74449	18.1188	2.02294
26.0526	1.74694	18.1414	2.02412
26.0797	1.74796	18.1615	2.02558
26.0921	1.74898	18.1767	2.02699
26.1012	1.7487	18.1893	2.02805
26.1227	1.74971	18.1984	2.02953
26.1522	1.75045	18.2136	2.03032
26.1756	1.75046	18.2218	2.03184
26.187	1.75278	18.2329	2.0331
26.199	1.75293	18.2496	2.03432
26.2113	1.75279	18.2664	2.0355
26.221	1.75495	18.2729	2.03729
26.2475	1.75568	18.2762	2.03815
26.2643	1.75684	18.2957	2.03968
26.2778	1.75714	18.3125	2.0409
26.2929	1.75887	18.3277	2.04231
26.3079	1.75989	18.3455	2.04341
26.3314	1.76076	18.3543	2.04489
26.3591	1.76077	18.3622	2.04587
26.3748	1.76136	18.3739	2.04767
26.3884	1.76454	18.3838	2.04904
26.4043	1.76397	18.3984	2.04987
26.4302	1.76455	18.4137	2.05124
26.4594	1.766	18.4316	2.05296
26.4795	1.76832	18.4396	2.05394
26.494	1.76747	18.4469	2.05562
26.5067	1.76863	18.4606	2.05656
26.5242	1.77051	18.4755	2.05797
26.5441	1.77066	18.488	2.05969
26.5562	1.77211	18.5022	2.06056
26.5531	1.77427	18.5138	2.0624
26.5559	1.77542	18.5267	2.06342
26.5716	1.77672	18.5425	2.06471
26.5895	1.77745	18.5564	2.06624
26.6038	1.77746	18.5678	2.06745
26.6305	1.77876	18.5785	2.06875
26.6502	1.77978	18.5904	2.07054
26.6672	1.78137	18.6056	2.07192
26.6789	1.78383	18.6224	2.07317
26.6898	1.78398	18.6336	2.07439
26.7042	1.78657	18.6351	2.07606
26.7206	1.78787	18.647	2.07724
26.7431	1.78846	18.6636	2.07908
26.7628	1.7889	18.6807	2.08026
26.7902	1.79035	18.6917	2.08151
26.8215	1.79353	18.7049	2.08315
26.8463	1.79283	18.7208	2.08449
26.8674	1.79471	18.7384	2.08563
26.8873	1.79573	18.7593	2.08701
26.9019	1.79718	18.7785	2.08854
26.9251	1.79834	18.7817	2.09006
26.9503	1.80094	18.7915	2.09146
26.9644	1.80038	18.8104	2.09304
26.9723	1.80168	18.8293	2.09406
26.9754	1.80327	18.8382	2.09551
26.9665	1.80658	18.8486	2.09684
26.964	1.80787	18.8655	2.09864
26.9774	1.80873	18.8893	2.09975
26.995	1.81061	18.911	2.10101
26.9913	1.81292	18.919	2.10261
26.9919	1.81435	18.9212	2.10424
27.0064	1.81637	18.9378	2.10546
27.0323	1.81767	18.9622	2.10646
27.0847	1.81912	18.9761	2.10802
27.1384	1.82174	18.989	2.10904
27.1773	1.82163	19.0026	2.11061
27.2151	1.82496	19.0163	2.11218
27.2501	1.82412	19.0373	2.11355
27.2821	1.82658	19.0644	2.11428
27.3143	1.82818	19.0843	2.11577
27.3472	1.8295	19.0986	2.11726
27.3781	1.83052	19.1103	2.11844
27.404	1.83011	19.1259	2.11977
27.4332	1.83156	19.1406	2.12126
27.4669	1.83187	19.1569	2.1219
27.4864	1.83261	19.169	2.12366
27.5002	1.8342	19.1758	2.12475
27.5062	1.83579	19.1956	2.12624
27.5078	1.8358	19.2115	2.127
27.5357	1.83738	19.2127	2.12871
27.5651	1.83826	19.2216	2.12957
27.5836	1.83842	19.2446	2.13134
27.5999	1.84044	19.2625	2.13244
27.6255	1.84103	19.2692	2.13353
27.6492	1.84262	19.2829	2.13514
27.6747	1.84264	19.2939	2.13636
27.6928	1.84438	19.306	2.13753
27.7088	1.84424	19.3146	2.13905
27.7243	1.84512	19.3198	2.1403
27.7575	1.84599	19.3328	2.14132
27.7973	1.84702	19.3563	2.14309
27.823	1.84776	19.375	2.14408
27.8368	1.84936	19.3872	2.14584
27.849	1.85095	19.4013	2.14675
27.8633	1.85095	19.4154	2.14828
27.8833	1.85226	19.4284	2.1493
27.9064	1.85155	19.4457	2.15106
27.9335	1.85401	19.4608	2.15189
27.9681	1.85287	19.4728	2.15361
27.9928	1.85347	19.4925	2.15456
28.013	1.85536	19.4995	2.15624
28.0341	1.8568	19.5014	2.15725
28.0605	1.85567	19.5053	2.15869
28.0829	1.85697	19.5265	2.16007
28.1027	1.85757	19.5547	2.16126
28.1249	1.85916	19.5705	2.1626
28.1403	1.85989	19.5721	2.16427
28.1516	1.86091	19.5806	2.16521
28.1849	1.8612	19.5988	2.1669
28.217	1.85978	19.6207	2.1682
28.227	1.86138	19.6282	2.16918
28.2399	1.86211	19.6302	2.17085
28.2589	1.86183	19.6418	2.17203
28.2704	1.86371	19.6637	2.17329
28.2871	1.86386	19.6806	2.17517
28.3056	1.8643	19.6929	2.17627
28.3287	1.86417	19.7044	2.17748
28.343	1.86677	19.716	2.17924
28.3643	1.86592	19.7385	2.18047
28.3955	1.86694	19.7624	2.18154
28.4114	1.86883	19.7765	2.18307
28.4459	1.8674	19.7852	2.18459
28.4646	1.86799	19.793	2.18561
28.4721	1.87002	19.8055	2.18667
28.4838	1.86945	19.8183	2.18831
28.5087	1.8719	19.8394	2.18969
28.5247	1.87148	19.8509	2.1909
28.5368	1.87236	19.8559	2.19223
28.5726	1.87236	19.8737	2.19337
28.5861	1.87253	19.8949	2.19471
28.6012	1.87426	19.8997	2.19666
28.6065	1.87528	19.9019	2.19767
28.6114	1.87557	19.9132	2.19947
28.6314	1.87615	19.9342	2.20023
28.6579	1.8776	19.9532	2.20188
28.6929	1.87661	19.967	2.20345
28.7222	1.8772	19.9715	2.20481
28.7306	1.87981	19.9877	2.20607
28.7463	1.87895	20.0073	2.20764
28.7547	1.87968	20.0196	2.20874
28.7782	1.88112	20.0236	2.21014
28.799	1.88143	20.0319	2.21174
28.8035	1.88259	20.0458	2.21331
28.8294	1.88331	20.0616	2.21461
28.8346	1.88491	20.0779	2.21594
28.8594	1.88534	20.0879	2.21731
28.8889	1.88507	20.0937	2.2191
28.9088	1.88753	20.1114	2.22025
28.9456	1.88697	20.1302	2.2219
28.9624	1.8867	20.143	2.22292
28.9734	1.88945	20.161	2.22468
28.9854	1.88989	20.1747	2.22563
29.0018	1.88989	20.1806	2.22746
29.0279	1.89062	20.1825	2.2291
29.0485	1.89222	20.1997	2.23032
29.0814	1.89353	20.2303	2.2319
29.0974	1.89254	20.2555	2.23278
29.1172	1.89341	20.2703	2.23423
29.1413	1.89515	20.2818	2.23607
29.1629	1.89502	20.291	2.23751
29.174	1.89604	20.3114	2.23839
29.1921	1.89634	20.3303	2.24
29.2171	1.89649	20.3382	2.2416
29.2305	1.89852	20.3502	2.24277
29.2418	1.89795	20.3628	2.24383
29.2466	1.90055	20.3706	2.24543
29.2542	1.90113	20.3815	2.24673
29.2748	1.90056	20.3991	2.24849
29.2905	1.90186	20.4161	2.24967
29.3143	1.90288	20.4265	2.25101
29.3376	1.9029	20.4347	2.25261
29.35	1.90564	20.4532	2.25426
29.3632	1.90565	20.4745	2.2556
29.3808	1.90738	20.4913	2.25689
29.394	1.90783	20.5022	2.25815
29.4245	1.90956	20.5132	2.25936
29.4612	1.90958	20.5252	2.26116
29.4872	1.90946	20.5351	2.26253
29.5109	1.91105	20.5453	2.26386
29.5374	1.91136	20.5654	2.2654
29.5572	1.91281	20.5769	2.26657
29.5741	1.91225	20.5858	2.2681
29.5922	1.91514	20.6058	2.26959
29.6134	1.91515	20.6201	2.27108
29.6345	1.91631	20.6283	2.27206
29.6533	1.91518	20.6349	2.27382
29.6687	1.91735	20.6495	2.27531
29.6766	1.91836	20.6709	2.27665
29.6924	1.91765	20.6951	2.27768
29.7185	1.91866	20.7155	2.27914
29.7375	1.92026	20.7165	2.28089
29.7546	1.92229	20.7233	2.28202
29.7706	1.92273	20.7459	2.28325
29.7887	1.9236	20.7634	2.28501
29.8103	1.92361	20.7731	2.28642
29.8301	1.92478	20.7795	2.28756
29.8455	1.92637	20.792	2.28932
29.8674	1.92523	20.8127	2.29073
29.8958	1.92611	20.8346	2.29204
29.9159	1.92699	20.8483	2.29361
29.937	1.92858	20.8528	2.29497
29.9628	1.92989	20.866	2.29599
29.984	1.92933	20.8915	2.29753
30.0083	1.9305	20.904	2.29922
30.0356	1.93065	20.907	2.30011
30.0556	1.93182	20.9209	2.30168
30.0732	1.93356	20.9437	2.30291
30.0941	1.93371	20.9607	2.30471
30.1199	1.93517	20.9678	2.30581
30.1355	1.93461	20.9788	2.3071
30.1475	1.93562	20.9979	2.30867
30.1691	1.93563	21.0166	2.31032
30.193	1.93679	21.0297	2.31138
30.2046	1.93695	21.0381	2.31291
30.2016	1.93955	21.0482	2.31428
30.2088	1.9407	21.0662	2.31538
30.231	1.94027	21.0792	2.31707
30.2438	1.94115	21.089	2.31847
30.257	1.94331	21.1073	2.31954
30.268	1.94289	21.1183	2.32142
30.2735	1.94333	21.1264	2.32298
30.2813	1.94593	21.1407	2.32389
30.2965	1.94751	21.1622	2.32523
30.3172	1.94651	21.1829	2.32669
30.3381	1.94782	21.1961	2.32833
30.3586	1.94927	21.2081	2.32947
30.3757	1.95073	21.2216	2.33108
30.3942	1.95117	21.2339	2.33222
30.404	1.95348	21.2428	2.3337
30.4318	1.95435	21.2557	2.33538
30.4575	1.95537	21.2724	2.33664
30.4624	1.95741	21.2859	2.33825
30.4744	1.9577	21.3019	2.33963
30.4866	1.96015	21.3172	2.341
30.5025	1.96016	21.3339	2.34226
30.5273	1.96117	21.3428	2.34375
30.5588	1.96335	21.3527	2.34516
30.588	1.96308	21.3622	2.3466
30.6091	1.96598	21.3726	2.34793
30.6266	1.96714	21.3854	2.349
30.6474	1.96758	21.4074	2.35088
30.6693	1.96904	21.4212	2.35187
30.6896	1.96991	21.4216	2.35369
30.7112	1.97165	21.4349	2.35468
30.7324	1.97267	21.4522	2.35648
30.756	1.97398	21.4676	2.3579
30.7814	1.97428	21.4806	2.35958
30.8037	1.97401	21.4937	2.36061
30.8218	1.97503	21.5024	2.36213
30.8432	1.97749	21.5179	2.36354
30.861	1.97865	21.5259	2.36515
30.8783	1.97881	21.5433	2.36633
30.8989	1.9794	21.561	2.36809
30.9238	1.9807	21.5727	2.36923
30.946	1.98302	21.5855	2.37096
30.9616	1.9839	21.5976	2.37276
30.9839	1.98506	21.6191	2.37406
31.0055	1.98594	21.6327	2.37508
31.0294	1.9871	21.6393	2.37684
31.0564	1.98726	21.652	2.37852
31.0758	1.98872	21.6711	2.37951
31.101	1.98844	21.6885	2.38132
31.1263	1.99062	21.7018	2.38234
31.1512	1.99034	21.7172	2.38438
31.1729	1.99252	21.7314	2.38529
31.2019	1.99354	21.7451	2.38685
31.2351	1.99442	21.7611	2.38819
31.2671	1.99343	21.7665	2.3901
31.2945	1.99532	21.77	2.39158
31.3109	1.99664	21.7841	2.39311
31.3315	1.99521	21.807	2.39434
31.3687	1.99666	21.8214	2.39583
31.3842	1.99683	21.8278	2.397
31.4024	1.9977	21.8399	2.39876
31.4227	1.998	21.8525	2.40049
31.4356	1.9996	21.8696	2.40171
31.4498	1.99946	21.8943	2.40333
31.4674	2.00105	21.9086	2.40485
31.491	2.00135	21.9142	2.40607
31.5201	2.0018	21.9213	2.40778
31.524	2.00254	21.9405	2.40877
31.5282	2.0034	21.9603	2.41031
31.5503	2.00412	21.9717	2.41215
31.5656	2.00515	21.9804	2.41371
31.5868	2.004	21.9944	2.41466
31.608	2.00546	22.016	2.41662
31.6125	2.00677	22.0367	2.41804
31.6189	2.00734	22.0384	2.41972
31.6358	2.00735	22.0466	2.42066
31.6608	2.01024	22.07	2.42247
31.6994	2.01011	22.089	2.42346
31.7379	2.0097	22.1046	2.42546
31.7551	2.0116	22.1216	2.42668
31.759	2.01204	22.1323	2.42801
31.7754	2.01291	22.1418	2.42942
31.7996	2.01378	22.1629	2.4308
31.823	2.01394	22.1776	2.43229
31.8367	2.01453	22.1849	2.43397
31.8569	2.01641	22.2036	2.43504
31.8742	2.0157	22.2268	2.43685
31.896	2.01629	22.2397	2.43791
31.9153	2.01745	22.2437	2.43932
31.9299	2.01948	22.2611	2.44112
31.9516	2.01862	22.285	2.44223
31.9765	2.01979	22.3013	2.44353
31.994	2.01995	22.3198	2.44522
32.0197	2.02255	22.3918	2.44595
32.0496	2.02228	22.4833	2.44709
32.0673	2.02273	22.5281	2.44776
32.0753	2.02317	22.5282	2.44896
32.0776	2.02476	22.5321	2.44978
32.0882	2.0262	22.5687	2.45013
32.113	2.02693	22.5982	2.45121
32.1422	2.02695	22.6113	2.45227
32.1591	2.02769	22.6151	2.45309
32.162	2.02842	22.6272	2.45361
32.1811	2.02957	22.6519	2.45398
32.2047	2.02944	22.6818	2.45506
32.2234	2.03003	22.696	2.45597
32.2437	2.03234	22.6954	2.45667
32.2615	2.03394	22.7101	2.45691
32.275	2.03438	22.7363	2.45776
32.2995	2.03396	22.7535	2.45836
32.3244	2.03642	22.7621	2.45926
32.3435	2.03644	22.7699	2.45966
32.3537	2.0363	22.7836	2.4606
32.3696	2.03703	22.804	2.46152
32.3822	2.03819	22.8232	2.46185
32.3984	2.0405	22.8341	2.46252
32.4301	2.04138	22.8457	2.46311
32.452	2.04111	22.863	2.46434
32.4657	2.04227	22.8799	2.46493
32.488	2.04416	22.8877	2.46533
32.5077	2.04518	22.9048	2.46597
32.5207	2.0449	22.9255	2.46677
32.5441	2.04693	22.9422	2.46741
32.5693	2.04752	22.9512	2.46831
32.5933	2.04753	22.9582	2.46878
32.6145	2.04784	22.9681	2.46957
32.6302	2.04929	22.9857	2.47009
32.639	2.05045	23.0029	2.47069
32.6519	2.05175	23.0132	2.4714
32.6756	2.05176	23.0233	2.47219
32.6918	2.05451	23.0328	2.47302
32.7082	2.05538	23.0455	2.47346
32.7292	2.05626	23.05	2.47424
32.7487	2.05555	23.0752	2.4752
32.7704	2.05744	23.0859	2.47587
32.8011	2.05889	23.0844	2.47665
32.8321	2.05905	23.101	2.47732
32.8543	2.05922	23.1293	2.47793
32.87	2.06024	23.1411	2.47849
32.8934	2.0614	23.144	2.47947
32.9246	2.06214	23.1545	2.48018
32.9478	2.06201	23.1607	2.48135
32.9596	2.06505	23.1725	2.4819
32.9764	2.06535	23.1908	2.48239
32.9984	2.06622	23.2026	2.48357
33.0246	2.06724	23.2149	2.48408
33.0437	2.06683	23.2194	2.48487
33.0611	2.069	23.2312	2.48601
33.0793	2.06973	23.2462	2.48688
33.1018	2.06989	23.2657	2.48721
33.1171	2.07076	23.2716	2.48842
33.1379	2.06991	23.2764	2.48916
33.1762	2.07136	23.2854	2.49003
33.2035	2.07124	23.2983	2.49105
33.2319	2.0727	23.3115	2.49215
33.2644	2.07387	23.3286	2.49275
33.2883	2.07346	23.3462	2.4939
33.3091	2.07405	23.3408	2.49451
33.3307	2.07565	23.349	2.49546
33.36	2.07465	23.3735	2.49653
33.3924	2.07539	23.3901	2.49717
33.425	2.07512	23.4029	2.49827
33.4515	2.07702	23.4137	2.49894
33.4797	2.07646	23.4121	2.50038
33.5014	2.07777	23.4187	2.50151
33.5227	2.07678	23.4382	2.50184
33.5495	2.07823	23.4597	2.50323
33.585	2.07767	23.465	2.50389
33.6169	2.07841	23.4732	2.50487
33.6395	2.07843	23.4897	2.50613
33.6576	2.07701	23.5042	2.50704
33.6766	2.07731	23.5178	2.50803
33.6912	2.07746	23.53	2.50921
33.6941	2.07675	23.5436	2.51019
33.7052	2.07791	23.5559	2.51133
33.7284	2.07849	23.5604	2.51208
33.7492	2.07922	23.5712	2.51337
33.7705	2.07866	23.5885	2.51397
33.7923	2.07767	23.6156	2.51536
33.8122	2.07897	23.6306	2.51619
33.8475	2.07856	23.6379	2.51729
33.8792	2.07959	23.6481	2.51862
33.9013	2.07961	23.6641	2.51937
33.9225	2.07847	23.6734	2.52024
33.9354	2.07762	23.6824	2.52173
33.9388	2.07762	23.695	2.52221
33.9535	2.07863	23.7022	2.5233
33.9779	2.07792	23.7156	2.52491
34.0048	2.07823	23.7351	2.5259
34.0405	2.07767	23.7482	2.52696
34.0661	2.07856	23.7533	2.52767
34.0839	2.07843	23.7701	2.52889
34.098	2.07887	23.7864	2.53023
34.1112	2.07845	23.797	2.5309
34.1258	2.07817	23.8068	2.53235
34.1357	2.07976	23.8209	2.5333
34.1509	2.07861	23.8352	2.53421
34.1749	2.07992	23.8456	2.53558
34.2043	2.07821	23.8611	2.53633
34.2372	2.07895	23.8722	2.53759
34.262	2.07854	23.888	2.53901
34.2747	2.07884	23.9018	2.53999
34.2946	2.07884	23.9145	2.54109
34.3173	2.07857	23.9279	2.54212
34.3323	2.07729	23.9382	2.54345
34.3472	2.07874	23.9447	2.54459
34.3698	2.07788	23.9655	2.54542
34.3946	2.07891	23.9815	2.5468
34.4107	2.07921	23.9879	2.54797
34.4176	2.07792	24.0022	2.54888
34.4264	2.07778	24.0176	2.55034
34.4416	2.07909	24.0206	2.55123
34.4734	2.07823	24.0278	2.55229
34.5082	2.07825	24.0506	2.55356
34.5242	2.07712	24.0685	2.55471
34.5362	2.07828	24.0773	2.55623
34.5533	2.07858	24.0861	2.55713
34.5669	2.07931	24.103	2.5584
34.5821	2.07903	24.1215	2.55947
34.5988	2.07818	24.1451	2.56062
34.6133	2.07905	24.1614	2.56196
34.633	2.07834	24.1702	2.56286
34.6604	2.07821	24.1803	2.56427
34.684	2.07981	24.1976	2.56483
34.7001	2.07809	24.2099	2.5666
34.7221	2.07926	24.2164	2.56777
34.7442	2.07826	24.2301	2.56875
34.7708	2.07943	24.2518	2.56952
34.8003	2.07901	24.2676	2.57085
34.8189	2.0799	24.2762	2.5718
34.8355	2.07789	24.2768	2.573
34.8593	2.07876	24.2872	2.57434
34.8819	2.07936	24.3078	2.5758
34.9011	2.07807	24.3267	2.57687
34.9212	2.07809	24.3325	2.57808
34.9354	2.07781	24.3458	2.57914
34.9448	2.07955	24.3549	2.58063
34.9535	2.07855	24.3657	2.58192
34.9669	2.07769	24.3828	2.58252
34.9752	2.07971	24.3969	2.58413
34.9835	2.07899	24.4018	2.58546
34.9978	2.07842	24.3967	2.58662
35.0089	2.08016	24.4073	2.58796
35.022	2.08075	24.4289	2.5893
35.0451	2.08061	24.4472	2.59045
35.0508	2.07918	24.4614	2.59202
35.0471	2.08193	24.4796	2.59313
35.0585	2.08077	24.492	2.59427
35.0834	2.08121	24.5096	2.59545
35.0997	2.08166	24.5256	2.59683
35.1133	2.08268	24.5367	2.59808
35.1298	2.08225	24.5455	2.59961
35.1485	2.08327	24.5543	2.60055
35.1679	2.08343	24.5709	2.60181
35.1804	2.08574	24.5872	2.60315
35.1907	2.0859	24.6009	2.60418
35.209	2.08677	24.6146	2.60579
35.2313	2.08721	24.6278	2.60681
35.2542	2.08838	24.6395	2.60803
35.2701	2.08695	24.6529	2.60968
35.279	2.08826	24.6708	2.61083
35.2861	2.08956	24.6867	2.61224
35.2989	2.08942	24.7003	2.61323
35.3287	2.09159	24.7113	2.61452
35.3524	2.09247	24.7302	2.61559
35.3724	2.09321	24.7484	2.61732
35.3987	2.09279	24.7557	2.61838
35.4252	2.09266	24.7666	2.61971
35.4446	2.0947	24.7879	2.6211
35.4598	2.09471	24.802	2.62205
35.4722	2.09616	24.8163	2.62362
35.494	2.09631	24.8271	2.62491
35.517	2.09762	24.8463	2.6259
35.5364	2.09864	24.8646	2.62705
35.5556	2.09851	24.8816	2.62831
35.5833	2.09852	24.8985	2.62957
35.6092	2.10013	24.9139	2.63103
35.6304	2.10014	24.9263	2.63213
35.6456	2.10174	24.9377	2.63339
35.6575	2.10089	24.9522	2.6343
35.6562	2.10118	24.9639	2.63552
35.652	2.10392	24.9707	2.63665
35.6755	2.1032	24.9823	2.63787
35.7123	2.10393	25.0097	2.63922
35.7377	2.10467	25.0264	2.64052
35.7557	2.10714	25.0295	2.64208
35.7736	2.10759	25.0403	2.64275
35.797	2.10803	25.0559	2.64417
35.8246	2.10891	25.0781	2.64548
35.8508	2.1082	25.0912	2.64658
35.8687	2.11038	25.1048	2.64757
35.8932	2.11097	25.118	2.64921
35.9157	2.11142	25.1292	2.65051
35.9288	2.11244	25.141	2.65169
35.9413	2.11245	25.1483	2.65279
35.9675	2.1126	25.1547	2.65396
35.9916	2.11247	25.1746	2.6555
36.0138	2.11306	25.1974	2.65614
36.037	2.11437	25.2105	2.65783
36.0598	2.11526	25.2146	2.65923
36.0779	2.11628	25.2225	2.66025
36.0887	2.11686	25.2388	2.66159
36.1086	2.11759	25.2599	2.66243
36.1348	2.11746	25.276	2.66377
36.1611	2.11719	25.2824	2.66557
36.1819	2.11937	25.2976	2.6664
36.1984	2.11895	25.3204	2.66763
36.2245	2.11997	25.3353	2.66916
36.2537	2.11984	25.3481	2.67023
36.2779	2.12101	25.3598	2.67145
36.2935	2.12146	25.3752	2.6729
36.3193	2.12277	25.3854	2.67365
36.3396	2.12293	25.4061	2.67515
36.3681	2.12265	25.4187	2.67625
36.4072	2.12397	25.4251	2.67743
36.4304	2.12385	25.4434	2.67853
36.4399	2.12487	25.4583	2.68007
36.4543	2.12372	25.4673	2.68156
36.4791	2.12561	25.4756	2.6825
36.5053	2.12375	25.487	2.68379
36.5174	2.12578	25.4947	2.68481
36.5323	2.12608	25.4945	2.68672
36.5561	2.12537	25.5082	2.68771
36.5865	2.12625	25.5394	2.68926
36.6052	2.12684	25.5662	2.6901
36.6195	2.12728	25.5781	2.69132
36.6338	2.12672	25.5805	2.69292
36.6597	2.12846	25.5984	2.69407
36.6908	2.12862	25.625	2.69495
36.6912	2.12676	25.6395	2.69648
36.7036	2.12893	25.6484	2.69797
36.7364	2.12908	25.6593	2.69927
36.7603	2.12895	25.6774	2.70041
36.7735	2.12969	25.6907	2.70152
36.7797	2.1297	25.7079	2.70274
36.781	2.12985	25.7224	2.70427
36.7935	2.13172	25.7281	2.70552
36.8277	2.13173	25.7421	2.70647
36.853	2.13117	25.759	2.70777
36.8694	2.13133	25.7767	2.70896
36.8761	2.1325	25.7908	2.70991
36.8801	2.13236	25.803	2.71171
36.8917	2.13322	25.8113	2.71265
36.913	2.13381	25.8213	2.7141
36.9413	2.13555	25.8419	2.71498
36.9564	2.1347	25.8592	2.71621
36.9745	2.1363	25.869	2.71762
36.9967	2.13674	25.8843	2.71907
37.0228	2.13589	25.8979	2.72006
37.0406	2.13807	25.907	2.72159
37.0591	2.13866	25.9232	2.7223
37.0836	2.1391	25.9431	2.72392
37.1171	2.13955	25.9504	2.72498
37.1334	2.13928	25.963	2.72608
37.1381	2.14045	25.9829	2.7277
37.1393	2.14103	25.9967	2.72869
37.1604	2.1406	26.0006	2.73013
37.1963	2.14248	26.0093	2.73107
37.2289	2.14121	26.0253	2.73241
37.238	2.14354	26.0347	2.7339
37.2337	2.14253	26.0495	2.73543
37.2399	2.14411	26.0656	2.73677
37.2679	2.14412	26.0785	2.73784
37.2958	2.14572	26.0913	2.73898
37.3153	2.14516	26.1077	2.74028
37.3235	2.14748	26.1275	2.74128
37.3393	2.14691	26.153	2.74286
37.36	2.14822	26.1685	2.74432
37.3813	2.14794	26.176	2.74537
37.3966	2.14954	26.191	2.74621
37.414	2.15114	26.2116	2.74775
37.442	2.15187	26.2221	2.74908
37.4715	2.15117	26.2352	2.75014
37.4928	2.15234	26.2548	2.75114
37.5046	2.15394	26.2667	2.75236
37.5183	2.15438	26.2867	2.7539
37.5375	2.15424	26.3038	2.75516
37.5656	2.1544	26.3221	2.75631
37.5906	2.156	26.3396	2.75749
37.6155	2.15645	26.3577	2.75809
37.6425	2.1569	26.3782	2.7596
37.664	2.15648	26.394	2.76035
37.6907	2.15808	26.4072	2.76142
37.7231	2.15796	26.4166	2.76287
37.7482	2.15798	26.4344	2.76405
37.7628	2.15843	26.4546	2.76501
37.7831	2.16017	26.473	2.76616
37.8061	2.16003	26.4885	2.76695
37.8246	2.16106	26.502	2.76798
37.8384	2.16165	26.5184	2.76932
37.8532	2.16122	26.5325	2.77027
37.8656	2.1631	26.5407	2.77125
37.8672	2.16326	26.5491	2.77223
37.8616	2.16268	26.5683	2.77326
37.8747	2.1647	26.5855	2.77453
37.9062	2.16471	26.6034	2.77571
37.9377	2.16516	26.6143	2.77701
37.9665	2.16561	26.6214	2.77811
38.0015	2.16707	26.64	2.77859
38.0354	2.16623	26.662	2.77998
38.0466	2.16812	26.6773	2.78077
38.0595	2.16885	26.6888	2.78203
38.0861	2.16886	26.7047	2.78282
38.1088	2.16873	26.717	2.78401
38.1197	2.17004	26.7314	2.78492
38.1298	2.17077	26.7424	2.78621
38.1475	2.17179	26.7533	2.78692
38.1751	2.17021	26.7675	2.7885
38.1972	2.1721	26.7831	2.78925
38.2133	2.17125	26.7976	2.7902
38.2401	2.17242	26.807	2.79169
38.2658	2.17229	26.8203	2.79272
38.2736	2.17259	26.8319	2.79335
38.286	2.17447	26.8433	2.79461
38.3064	2.17463	26.8599	2.79595
38.3215	2.17449	26.8728	2.79705
38.3278	2.17609	26.8836	2.79773
38.34	2.1761	26.899	2.7986
38.348	2.17639	26.9178	2.80025
38.3578	2.17827	26.9272	2.80116
38.3817	2.17957	26.9351	2.80214
38.4105	2.18031	26.9517	2.80348
38.4348	2.17946	26.9652	2.80447
38.464	2.18006	26.9718	2.80564
38.5025	2.18152	26.9873	2.80648
38.5314	2.18183	27.0026	2.80793
38.5557	2.18329	27.0108	2.80892
38.5807	2.18403	27.0229	2.8101
38.6063	2.18433	27.0434	2.81101
38.6333	2.18464	27.0549	2.81227
38.6541	2.18451	27.067	2.81341
38.6706	2.18409	27.0815	2.81436
38.6941	2.18525	27.0965	2.81524
38.7092	2.18628	27.105	2.81684
38.7145	2.18557	27.1153	2.81759
38.7122	2.18615	27.1294	2.81916
38.7242	2.18687	27.1404	2.81988
38.7428	2.1873	27.1496	2.82137
38.7584	2.18761	27.1595	2.82215
38.7785	2.1892	27.1719	2.8233
38.7955	2.18893	27.1925	2.82484
38.8052	2.18995	27.2057	2.8259
38.818	2.19125	27.2119	2.82711
38.8307	2.19126	27.2271	2.82795
38.8302	2.19156	27.2448	2.82913
38.8496	2.19401	27.2597	2.83067
38.8738	2.19431	27.2681	2.83161
38.8976	2.1949	27.2812	2.83268
38.9151	2.19578	27.2921	2.83401
38.9272	2.19666	27.3105	2.83516
38.9448	2.1971	27.3276	2.83643
38.9653	2.19783	27.3241	2.83806
38.9822	2.19986	27.3198	2.83914
38.9958	2.20088	27.3487	2.84038
39.006	2.20089	27.3836	2.84159
39.0107	2.20191	27.4008	2.84289
39.0111	2.20263	27.4027	2.8439
39.0312	2.20479	27.4084	2.84519
39.0468	2.20467	27.4282	2.84615
39.064	2.20612	27.4569	2.84743
39.0818	2.20699	27.471	2.84837
39.0962	2.20773	27.4705	2.8497
39.1088	2.20961	27.4767	2.85091
39.128	2.21207	27.4975	2.85241
39.1476	2.21237	27.5191	2.85318
39.1752	2.21469	27.534	2.85471
39.2034	2.21442	27.5395	2.856
39.2134	2.21602	27.5408	2.85709
39.2123	2.21718	27.5563	2.85855
39.2153	2.21762	27.5884	2.85944
39.2261	2.22108	27.6045	2.86082
39.2569	2.2221	27.6075	2.86176
39.2884	2.22284	27.6165	2.86329
39.3027	2.22343	27.6341	2.86451
39.3189	2.22532	27.6506	2.86581
39.3477	2.22663	27.6687	2.867
39.3748	2.22809	27.6826	2.86799
39.3957	2.23027	27.6945	2.86921
39.4216	2.22985	27.713	2.87032
39.444	2.23246	27.733	2.87131
39.4699	2.23392	27.7404	2.87241
39.4912	2.23408	27.7437	2.8739
39.5013	2.23597	27.7627	2.87497
39.5144	2.23713	27.7821	2.876
39.5443	2.23699	27.7933	2.8773
39.5684	2.23831	27.8057	2.87844
39.5717	2.23905	27.8185	2.88017
39.5715	2.24251	27.833	2.88112
39.5895	2.24266	27.8491	2.8825
39.6143	2.24325	27.8651	2.88325
39.6436	2.24615	27.8791	2.8849
[truncated: 12,434 more rows]

## Sheet: Fig.3h
	Wtihout water vapor annealing			2 min water vapor annealing
	thoughness	modulus		thoughness	modulus
	3.53358	5.0744		13.7115	10.0715
	3.12856	5.91449		15.602	11.318
	3.16664	5.85037		14.8334	10.9914
	3.44183	3.57523		14.8043	9.93455
P values (thoughness)	Wtihout water annealing	2min water annealing
Wtihout water annealing		P=1.3E-7
2min water annealing	P=1.3E-7
P values (modulus)	Wtihout water annealing	2min water annealing
Wtihout water annealing		P=1.42*10-4
2min water annealing	P=1.42*10-4

## Sheet: Fig.4b
SF	origin data
#1		#2		#3		#4			wtihout coating		coating normal silk		coating with sfma
strain(%)	stress(kPa)	strain(%)	stress(kPa)	strain(%)	stress(kPa)	strain(%)	stress(kPa)		0.0025	0.67851	0.00168	1.1113	0.000383055	1.05344
-0.00973	0.11049	0.00242	0.21033	-0.0101	0.22198	-0.00562	0.06646		0.01946	1.10981	0.0307	1.1113	0.04502	1.6399
0.01772	0.22092	0.11668	0.21033	0.03733	0.21675	-0.00762	0.06893		0.02525	1.30603	0.03492	1.04577	0.04847	1.728
0.36733	0.22092	0.19304	0.1698	0.01488	0.21808	-0.000225437	0.07263		0.03268	1.55641	0.03555	1.05722	0.05426	1.86974
0.34815	0.16009	0.20127	0.17802	0.03694	0.22189	0.01324	0.07726		0.04065	1.8236	0.03604	1.07083	0.0611	2.03758
0.33489	0.15986	0.21379	0.18864	0.04965	0.22494	0.02855	0.08284		0.04877	2.09644	0.0369	1.08795	0.0684	2.22309
0.32773	0.16127	0.23014	0.20149	0.07849	0.22898	0.0522	0.08935		0.05685	2.37728	0.03771	1.10582	0.07592	2.42145
0.33059	0.16442	0.25135	0.21632	0.09874	0.23302	0.07863	0.09639		0.06521	2.66048	0.03868	1.12619	0.0836	2.62927
0.33912	0.16883	0.27614	0.23277	0.13151	0.23768	0.10668	0.10408		0.07342	2.94458	0.03984	1.14782	0.09129	2.84677
0.35405	0.17448	0.30528	0.2507	0.16254	0.24236	0.1397	0.11235		0.0816	3.23274	0.04082	1.1705	0.09928	3.07036
0.37435	0.1811	0.3394	0.26977	0.19724	0.24745	0.17386	0.12095		0.08971	3.52577	0.04215	1.19519	0.10705	3.30036
0.3999	0.18855	0.37841	0.28964	0.237	0.25267	0.20983	0.12997		0.09791	3.82464	0.04337	1.2197	0.11475	3.53902
0.42767	0.19667	0.41908	0.31004	0.27858	0.25797	0.24926	0.13939		0.10618	4.12466	0.0447	1.24597	0.12262	3.78505
0.4615	0.20549	0.45959	0.33103	0.32433	0.26338	0.28765	0.14899		0.11431	4.4294	0.04605	1.27257	0.13047	4.03795
0.4967	0.21469	0.50091	0.35263	0.37041	0.26883	0.33042	0.15897		0.12242	4.73889	0.04729	1.29992	0.13856	4.29545
0.53524	0.22433	0.54405	0.37478	0.4179	0.27432	0.37158	0.16904		0.1305	5.05617	0.04885	1.32867	0.1464	4.55813
0.57535	0.23429	0.58794	0.39723	0.46919	0.27988	0.41495	0.17941		0.13878	5.37706	0.05037	1.35687	0.15418	4.82832
0.61814	0.24452	0.63193	0.42008	0.51997	0.28533	0.46017	0.18989		0.14691	5.70102	0.05173	1.38566	0.16204	5.10548
0.66423	0.25493	0.67599	0.44332	0.56895	0.29082	0.5055	0.20052		0.15505	6.03087	0.05337	1.41568	0.16994	5.38913
0.70982	0.26539	0.72144	0.46693	0.62345	0.29632	0.55271	0.21121		0.16313	6.36657	0.05497	1.4448	0.17792	5.67767
0.76172	0.27605	0.76857	0.49072	0.67016	0.30166	0.59465	0.22197		0.1714	6.70686	0.05642	1.47451	0.18575	5.97267
0.81373	0.28647	0.81407	0.51465	0.72081	0.30723	0.63875	0.23311		0.17952	7.05003	0.05802	1.50507	0.19361	6.27434
0.86815	0.29688	0.85855	0.539	0.76996	0.31268	0.68484	0.24431		0.18775	7.39867	0.05964	1.53534	0.20151	6.58237
0.92182	0.30708	0.90271	0.56371	0.81831	0.31819	0.73169	0.25557		0.19578	7.75213	0.06119	1.56562	0.20943	6.8961
0.9733	0.3172	0.94898	0.58876	0.86604	0.3237	0.7776	0.26691		0.20396	8.11221	0.06272	1.5965	0.21722	7.21666
1.0282	0.32739	0.9952	0.61394	0.9131	0.32926	0.82769	0.2784		0.21212	8.47657	0.06424	1.62757	0.22504	7.54467
1.07205	0.33727	1.03985	0.63939	0.95997	0.3349	0.87673	0.28975		0.22019	8.84655	0.06587	1.65905	0.23306	7.87856
1.10751	0.34771	1.08531	0.66527	1.00615	0.34055	0.92709	0.30123		0.22828	9.22459	0.06761	1.69047	0.24091	8.21726
1.14961	0.35869	1.13056	0.69137	1.05115	0.34628	0.97653	0.31262		0.23649	9.60607	0.06906	1.72144	0.24877	8.56345
1.19422	0.36962	1.17891	0.71777	1.09837	0.3521	1.03387	0.32409		0.24451	9.9941	0.07071	1.75372	0.25659	8.91589
1.24379	0.38077	1.22634	0.74407	1.14045	0.3579	1.09269	0.33513		0.25251	10.3913	0.07232	1.78532	0.26435	9.27608
1.29821	0.39176	1.2726	0.77072	1.18707	0.3639	1.14486	0.34597		0.26067	10.7954	0.07374	1.81732	0.27209	9.64466
1.35654	0.40256	1.31813	0.79761	1.23173	0.36987	1.19259	0.35697		0.26882	11.2037	0.07529	1.85017	0.27993	10.0206
1.41257	0.41304	1.36359	0.82481	1.27586	0.37597	1.23827	0.36807		0.27697	11.6171	0.07682	1.88298	0.28797	10.402
1.46722	0.42348	1.40964	0.85227	1.32174	0.38216	1.27913	0.37927		0.28514	12.0358	0.07834	1.91634	0.29593	10.788
1.52245	0.43375	1.4561	0.87992	1.36792	0.38836	1.32063	0.39083		0.29328	12.4585	0.07993	1.94992	0.30387	11.1791
1.57918	0.44382	1.50433	0.90782	1.41098	0.39462	1.36084	0.40259		0.3014	12.8872	0.08149	1.98345	0.31186	11.5757
1.63252	0.45365	1.55101	0.93572	1.45688	0.40105	1.40053	0.41461		0.30944	13.3227	0.08309	2.0176	0.31988	11.9765
1.68474	0.4635	1.59827	0.96397	1.50216	0.40746	1.44025	0.42691		0.31755	13.765	0.08469	2.05152	0.32786	12.3822
1.73719	0.47328	1.64455	0.99229	1.54894	0.41396	1.47993	0.43951		0.3256	14.2142	0.08619	2.0858	0.33587	12.7923
1.79304	0.48298	1.69021	1.02096	1.5956	0.42052	1.51929	0.45238		0.33363	14.6722	0.08785	2.12073	0.34365	13.2085
1.84306	0.49238	1.73667	1.04986	1.63837	0.42709	1.56049	0.46552		0.34178	15.1359	0.08932	2.155	0.35142	13.6327
1.89192	0.50198	1.7826	1.07898	1.68535	0.43384	1.6012	0.47888		0.34986	15.6055	0.09096	2.19052	0.35946	14.0633
1.94053	0.51159	1.82844	1.10837	1.74348	0.44057	1.6431	0.4925		0.35798	16.0825	0.09252	2.22557	0.36738	14.4978
1.98868	0.52124	1.87515	1.13799	1.80593	0.447	1.68453	0.50631		0.36618	16.5629	0.09407	2.26103	0.37534	14.9388
2.03572	0.53094	1.92129	1.16779	1.85097	0.45324	1.72505	0.52039		0.37429	17.0487	0.09563	2.29689	0.38342	15.3835
2.08205	0.54076	1.96913	1.1979	1.89476	0.4599	1.76662	0.53473		0.38246	17.5404	0.09723	2.33293	0.39143	15.8322
2.12886	0.55075	2.01805	1.22804	1.93775	0.46653	1.80717	0.54927		0.3907	18.0347	0.09871	2.36895	0.39943	16.2856
2.17342	0.56077	2.06588	1.2582	1.97816	0.47329	1.84822	0.56411		0.39892	18.5314	0.10037	2.40579	0.40735	16.7439
2.21778	0.57105	2.11507	1.28857	2.01853	0.48018	1.89029	0.57915		0.40701	19.0339	0.10198	2.44199	0.41523	17.2087
2.26224	0.58145	2.16259	1.31892	2.05706	0.48724	1.93182	0.5944		0.41504	19.5432	0.10361	2.47877	0.42323	17.6789
2.30951	0.59205	2.21031	1.34952	2.09539	0.49447	1.97196	0.60989		0.42306	20.0616	0.10525	2.51554	0.43112	18.1541
2.35575	0.60263	2.26077	1.38026	2.13148	0.50186	2.01268	0.62569		0.43121	20.586	0.10686	2.55232	0.43896	18.636
2.40249	0.61341	2.30925	1.41076	2.16605	0.50947	2.05483	0.64167		0.43923	21.1173	0.10843	2.58927	0.44678	19.1252
2.44664	0.62427	2.35609	1.44158	2.20219	0.51733	2.09689	0.65788		0.44738	21.6563	0.10992	2.62648	0.45466	19.6209
2.4917	0.63539	2.40261	1.47263	2.23745	0.52538	2.1376	0.67428		0.45551	22.1994	0.11157	2.66427	0.46271	20.122
2.53464	0.64662	2.44932	1.50388	2.27331	0.53363	2.17896	0.69099		0.46359	22.7492	0.1131	2.7018	0.47068	20.6271
2.5793	0.65811	2.49691	1.53532	2.31331	0.54208	2.21941	0.70793		0.47178	23.3042	0.1146	2.73997	0.47852	21.1382
2.62444	0.6697	2.54375	1.56682	2.3393	0.55062	2.25962	0.72513		0.47993	23.8635	0.11628	2.77853	0.48628	21.6569
2.66997	0.68144	2.59027	1.59864	2.36308	0.55975	2.30033	0.74257		0.48803	24.4287	0.11779	2.81663	0.49409	22.1833
2.71467	0.69334	2.6369	1.63064	2.39378	0.56921	2.34198	0.76027		0.4961	25.0005	0.11935	2.85556	0.50208	22.7159
2.76012	0.70541	2.68472	1.66288	2.42976	0.57882	2.38411	0.77816		0.50427	25.5787	0.12097	2.89447	0.50998	23.2533
2.80178	0.71759	2.73452	1.69514	2.46888	0.58859	2.42573	0.79627		0.51258	26.1588	0.12247	2.93355	0.51784	23.7975
2.84489	0.73016	2.78226	1.72736	2.50807	0.59852	2.46202	0.81466		0.5208	26.7405	0.12413	2.97326	0.52547	24.3494
2.8891	0.74287	2.82808	1.75988	2.54706	0.60859	2.48108	0.83349		0.529	27.326	0.12569	3.01252	0.53324	24.9109
2.93276	0.75574	2.87475	1.79273	2.5856	0.61885	2.50232	0.85362		0.53716	27.9154	0.12728	3.05239	0.54113	25.4785
2.97577	0.76881	2.92346	1.82569	2.62287	0.62927	2.52513	0.87426		0.54536	28.51	0.12887	3.09224	0.54875	26.0545
3.01929	0.78212	2.97247	1.85863	2.65895	0.63991	2.54757	0.89562		0.55361	29.1063	0.13046	3.13229	0.5562	26.6417
3.06211	0.79562	3.02336	1.89165	2.6931	0.65075	2.57087	0.91774		0.56177	29.7063	0.13204	3.17272	0.56375	27.2409
3.10627	0.80937	3.07128	1.92454	2.73034	0.66181	2.59478	0.94054		0.56989	30.3116	0.13363	3.21315	0.57153	27.8489
3.14941	0.82323	3.11603	1.95775	2.76826	0.67304	2.61902	0.96406		0.57796	30.9234	0.13528	3.25378	0.57929	28.4648
3.19346	0.83738	3.16181	1.9914	2.8054	0.68443	2.64453	0.98827		0.58607	31.5421	0.13695	3.29438	0.58697	29.0892
3.23711	0.85164	3.20645	2.0252	2.8418	0.69603	2.67024	1.01312		0.5941	32.1676	0.13853	3.33496	0.59474	29.7223
3.28131	0.86617	3.25169	2.05942	2.87752	0.70783	2.6975	1.03864		0.60211	32.8019	0.14011	3.37597	0.60254	30.3627
3.32634	0.88083	3.29653	2.09387	2.91291	0.71983	2.72452	1.06474		0.61007	33.4455	0.14169	3.41717	0.61038	31.0105
3.37149	0.89563	3.34119	2.12869	2.94886	0.73204	2.75335	1.09143		0.6181	34.0988	0.14321	3.45838	0.61822	31.665
3.41572	0.91056	3.38567	2.16383	2.98602	0.74444	2.78296	1.1187		0.6262	34.7589	0.1448	3.50019	0.62617	32.3259
3.46215	0.92573	3.42538	2.19934	3.02281	0.75703	2.81409	1.14648		0.6343	35.4256	0.14638	3.54197	0.63408	32.9917
3.50697	0.94092	3.46304	2.23575	3.059	0.7698	2.84502	1.17476		0.64245	36.0977	0.14794	3.58413	0.6421	33.6635
3.55112	0.95637	3.50336	2.27293	3.09332	0.7828	2.87678	1.20356		0.65062	36.7749	0.14954	3.6263	0.65005	34.3392
3.59448	0.97198	3.54562	2.31055	3.12634	0.79605	2.90901	1.23286		0.65888	37.4547	0.15112	3.66883	0.65803	35.0206
3.63737	0.98783	3.59094	2.34858	3.15856	0.80956	2.94227	1.26262		0.66719	38.1361	0.15274	3.71158	0.66593	35.7071
3.68303	1.00388	3.63998	2.38677	3.18949	0.8233	2.97633	1.29282		0.67541	38.8192	0.1543	3.75411	0.67385	36.3998
3.7257	1.02	3.69204	2.4249	3.22234	0.83738	3.0104	1.3234		0.68368	39.5053	0.15598	3.79724	0.68186	37.0977
3.76977	1.03645	3.74574	2.46279	3.25384	0.85165	3.04607	1.35444		0.69192	40.193	0.15752	3.84012	0.68985	37.7997
3.81532	1.05302	3.79902	2.50044	3.28683	0.8662	3.08086	1.38585		0.7001	40.884	0.15907	3.88344	0.69768	38.5079
3.85998	1.06969	3.85275	2.53794	3.31898	0.88098	3.11743	1.41768		0.70819	41.5803	0.16068	3.92716	0.70548	39.2235
3.90451	1.08657	3.90758	2.57517	3.35025	0.89601	3.15499	1.44985		0.71628	42.2837	0.16231	3.97063	0.71344	39.9453
3.9498	1.10364	3.96318	2.61202	3.38319	0.91136	3.19269	1.48231		0.7243	42.9938	0.16386	4.01451	0.7214	40.6723
3.99464	1.12079	4.01738	2.64853	3.41603	0.9269	3.22929	1.51512		0.7323	43.7139	0.16544	4.05861	0.72933	41.4046
4.03914	1.13815	4.07096	2.68486	3.45063	0.94272	3.26544	1.54831		0.74049	44.4404	0.16706	4.10287	0.7373	42.1424
4.08484	1.1557	4.12438	2.721	3.48576	0.95869	3.30115	1.58193		0.74933	45.1633	0.16862	4.14712	0.74525	42.885
4.12929	1.17333	4.1789	2.75689	3.51987	0.97493	3.33771	1.61589		0.75858	45.8643	0.17016	4.19179	0.75319	43.6332
4.17455	1.19116	4.23238	2.79242	3.5526	0.99138	3.37351	1.6502		0.76753	46.5442	0.17178	4.23684	0.76106	44.3875
4.22023	1.20911	4.28429	2.82785	3.58673	1.00812	3.41027	1.68492		0.77612	47.2119	0.17335	4.28167	0.76901	45.1475
4.26568	1.22721	4.33663	2.86322	3.62156	1.02505	3.44685	1.71998		0.78442	47.8777	0.17489	4.32711	0.77691	45.9132
4.31284	1.24548	4.38849	2.89836	3.65454	1.04221	3.48556	1.75539		0.7926	48.546	0.17649	4.37273	0.78464	46.6861
4.3603	1.26373	4.44031	2.93343	3.68784	1.05963	3.52459	1.79109		0.80085	49.2179	0.17806	4.41833	0.79243	47.4671
4.40738	1.28209	4.49064	2.96838	3.72087	1.07729	3.56383	1.82706		0.8091	49.892	0.17966	4.46432	0.80018	48.2558
4.45452	1.30059	4.54022	3.00343	3.75367	1.09519	3.60367	1.86332		0.8176	50.5657	0.18124	4.5103	0.80789	49.053
4.50103	1.31916	4.59047	3.03847	3.78618	1.11333	3.64387	1.89986		0.82639	51.2302	0.18282	4.55669	0.81562	49.8588
4.5486	1.33782	4.64078	3.07344	3.81938	1.13175	3.68298	1.93666		0.83527	51.881	0.18444	4.60308	0.82336	50.6728
4.59556	1.35654	4.68991	3.10841	3.85213	1.15036	3.72279	1.97376		0.84405	52.5175	0.186	4.64963	0.83102	51.4956
4.64274	1.37539	4.73996	3.14354	3.88485	1.16926	3.76217	2.01113		0.85278	53.1436	0.18763	4.69658	0.83884	52.327
4.69033	1.39433	4.78901	3.17855	3.91772	1.1884	3.80326	2.04882		0.86145	53.7587	0.18932	4.74352	0.84666	53.1653
4.73764	1.41329	4.83799	3.21368	3.95025	1.20778	3.84608	2.08668		0.87009	54.3665	0.1909	4.79022	0.85445	54.0107
4.78451	1.43238	4.88754	3.24889	3.98429	1.22744	3.88936	2.12468		0.87915	54.9601	0.19259	4.83737	0.86226	54.8636
4.83182	1.45155	4.93548	3.2841	4.01684	1.24729	3.93387	2.16291		0.88836	55.5315	0.19422	4.88407	0.87004	55.7242
4.87867	1.47084	4.98414	3.31951	4.05137	1.26743	3.97911	2.20125		0.89849	56.0704	0.19582	4.93119	0.87779	56.5925
4.9334	1.49021	5.03351	3.35495	4.08563	1.28775	4.02449	2.2397		0.91079	56.5305	0.1974	4.97853	0.88554	57.469
4.9812	1.50917	5.08262	3.39039	4.119	1.30832	4.06999	2.2783			--	0.19898	5.02607	0.89321	58.3539
5.0281	1.52853	5.13063	3.42594	4.15316	1.32913	4.11593	2.31702			--	0.20055	5.07378	0.90088	59.2486
5.07623	1.54795	5.1783	3.46165	4.18921	1.35014	4.16187	2.35581			--	0.20212	5.1217	0.90861	60.1516
5.12535	1.56735	5.22634	3.49748	4.22676	1.37133	4.20962	2.39471			--	0.20373	5.16982	0.9163	61.0635
5.17402	1.58675	5.27373	3.53346	4.26191	1.39271	4.25617	2.43365			--	0.20531	5.2181	0.92404	61.9841
5.22176	1.60623	5.32059	3.5696	4.2954	1.41435	4.30356	2.47275			--	0.20689	5.26659	0.93177	62.9128
5.26981	1.62584	5.36761	3.60596	4.32751	1.4362	4.35107	2.51187			--	0.20852	5.31528	0.93943	63.8502
5.31712	1.64544	5.41435	3.64252	4.3601	1.45834	4.39897	2.55104			--	0.21009	5.36393	0.94711	64.7971
5.36425	1.66517	5.46202	3.67927	4.39258	1.48076	4.44592	2.59028			--	0.2117	5.413	0.95475	65.7535
5.41032	1.68498	5.50867	3.71613	4.42332	1.50338	4.49375	2.62961			--	0.21331	5.46205	0.96237	66.7196
5.4566	1.70492	5.55532	3.75325	4.45446	1.52634	4.54124	2.669			--	0.21485	5.51129	0.97003	67.6951
5.50445	1.72498	5.60145	3.79057	4.48622	1.54953	4.59047	2.70844			--	0.21647	5.56095	0.97762	68.6805
5.55183	1.74507	5.64823	3.82816	4.51767	1.57299	4.63795	2.74787			--	0.21804	5.61057	0.98522	69.6763
5.5979	1.76528	5.69444	3.8659	4.55038	1.59674	4.68602	2.78742			--	0.21964	5.66042	0.99278	70.6825
5.64303	1.78562	5.74067	3.90394	4.58213	1.62068	4.73417	2.82701			--	0.22115	5.71063	1.00036	71.6996
5.68775	1.80616	5.78716	3.94217	4.61389	1.64494	4.78285	2.86664			--	0.22279	5.76107	1.00806	72.7261
5.73274	1.82683	5.83459	3.98063	4.64529	1.66945	4.83039	2.90631			--	0.22434	5.81144	1.01571	73.7615
5.77723	1.84765	5.88225	4.01924	4.67647	1.69423	4.87796	2.94605			--	0.22588	5.86226	1.02337	74.8067
5.82184	1.86868	5.92895	4.05796	4.70822	1.71926	4.92555	2.98588			--	0.22749	5.91344	1.03099	75.8614
5.86727	1.88983	5.97645	4.09694	4.73967	1.74457	4.97437	3.02575			--	0.22903	5.96461	1.03868	76.9257
5.91232	1.91113	6.02531	4.13601	4.77269	1.77015	5.02212	3.0656			--	0.23063	6.01618	1.04639	77.9984
5.95772	1.93259	6.07301	4.1751	4.80493	1.79597	5.07024	3.10558			--	0.23221	6.06772	1.05412	79.08
6.00233	1.95416	6.12018	4.21443	4.83613	1.82203	5.11845	3.1456			--	0.23377	6.11968	1.06186	80.1696
6.04776	1.97595	6.16786	4.25395	4.86745	1.84838	5.1668	3.18565			--	0.23538	6.17181	1.06963	81.2675
6.09262	1.99785	6.21622	4.29358	4.89996	1.87501	5.21489	3.22575			--	0.23697	6.22394	1.07751	82.3723
6.1381	2.01995	6.26418	4.33325	4.93288	1.90187	5.2631	3.26592			--	0.23855	6.27644	1.08543	83.4832
6.18322	2.04216	6.31204	4.37311	4.96676	1.92896	5.31236	3.30613			--	0.24027	6.32896	1.09333	84.5999
6.22977	2.0645	6.3604	4.41312	5.00032	1.95629	5.36177	3.3463			--	0.24188	6.38122	1.1011	85.7233
6.27665	2.08695	6.40894	4.45317	5.03335	1.98386	5.41035	3.38654			--	0.24351	6.43392	1.10893	86.8544
6.32361	2.10948	6.4569	4.49333	5.06691	2.01168	5.45929	3.42679			--	0.24515	6.4866	1.11679	87.9923
6.37009	2.13212	6.50557	4.53365	5.10002	2.03973	5.5082	3.46708			--	0.24675	6.53929	1.1246	89.1368
6.41876	2.15485	6.55496	4.574	5.13462	2.06802	5.55728	3.5074			--	0.24841	6.59217	1.13245	90.2887
6.46685	2.1776	6.60462	4.61435	5.16879	2.09655	5.60531	3.54777			--	0.24999	6.64504	1.14041	91.4464
6.51522	2.20039	6.65435	4.65474	5.20272	2.12527	5.65428	3.58817			--	0.2516	6.69832	1.14848	92.6087
6.56576	2.22327	6.70369	4.69513	5.23707	2.15424	5.70406	3.62862			--	0.25323	6.75141	1.15659	93.7741
6.61418	2.24605	6.75301	4.7356	5.27261	2.18345	5.75361	3.66902			--	0.25485	6.80487	1.16464	94.9429
6.66081	2.26897	6.80201	4.77611	5.309	2.21285	5.80272	3.70946			--	0.25649	6.85833	1.17268	96.116
6.70758	2.29205	6.8512	4.81669	5.34594	2.2424	5.85216	3.74994			--	0.25806	6.91178	1.18083	97.2921
6.7539	2.31518	6.90036	4.85731	5.38476	2.27215	5.90118	3.79039			--	0.2597	6.96564	1.18885	98.4718
6.80111	2.33844	6.95082	4.89798	5.42404	2.30204	5.95073	3.83091			--	0.26131	7.01929	1.19686	99.656
6.84874	2.36176	7.00136	4.93856	5.46237	2.33213	5.99929	3.87143			--	0.26291	7.07314	1.20486	100.845
6.89587	2.38512	7.05156	4.9791	5.50008	2.36235	6.04939	3.912			--	0.26458	7.12739	1.21295	102.038
6.94303	2.40861	7.10186	5.01968	5.53816	2.39277	6.09958	3.95252			--	0.26613	7.1814	1.22107	103.233
6.9892	2.43221	7.15232	5.06023	5.5778	2.42335	6.1491	3.99308			--	0.26775	7.23586	1.22921	104.432
7.03743	2.45594	7.20286	5.10074	5.61623	2.45408	6.19868	4.03365			--	0.26929	7.29029	1.23736	105.634
7.08347	2.47962	7.25275	5.14118	5.65343	2.48498	6.24914	4.07421			--	0.2709	7.34512	1.24541	106.838
7.12975	2.50355	7.30331	5.18169	5.69004	2.51609	6.29965	4.11474			--	0.27248	7.39994	1.25333	108.047
7.17758	2.52756	7.35541	5.22213	5.72615	2.54737	6.34914	4.15526			--	0.27404	7.45515	1.26126	109.262
7.22417	2.55156	7.40621	5.26237	5.7627	2.57888	6.39895	4.19583			--	0.27562	7.51056	1.26916	110.483
7.27118	2.57577	7.45707	5.30262	5.79938	2.61056	6.44929	4.2364			--	0.27721	7.56614	1.277	111.711
7.31982	2.60002	7.508	5.34283	5.83633	2.64243	6.49948	4.27693			--	0.27881	7.62193	1.28489	112.944
7.36667	2.62429	7.55981	5.38297	5.87343	2.6745	6.54944	4.31746			--	0.28046	7.67789	1.29274	114.185
7.41519	2.6487	7.61108	5.42295	5.91028	2.70678	6.59958	4.35802			--	0.28206	7.73365	1.30056	115.432
7.46334	2.67309	7.66181	5.46286	5.94553	2.73921	6.64977	4.39856			--	0.28371	7.78981	1.30853	116.685
7.51165	2.69757	7.71354	5.50278	5.98046	2.7719	6.69929	4.43909			--	0.28542	7.84594	1.31643	117.944
7.55965	2.72213	7.765	5.54254	6.01432	2.80478	6.74939	4.47963			--	0.28713	7.90168	1.32438	119.209
7.60883	2.74673	7.81632	5.58223	6.04658	2.83792	6.79923	4.52017			--	0.28875	7.95759	1.33231	120.478
7.65593	2.77132	7.86736	5.6218	6.07949	2.87135	6.85059	4.56074			--	0.29036	8.01355	1.34024	121.754
7.70258	2.79605	7.91884	5.66138	6.11207	2.90498	6.90099	4.6012			--	0.29196	8.06991	1.34826	123.035
7.74899	2.8209	7.96985	5.70081	6.14426	2.93889	6.95083	4.6417			--	0.29357	8.12626	1.35633	124.319
7.79668	2.84588	8.0211	5.7402	6.17584	2.97307	7.00155	4.6822			--	0.29513	8.18261	1.36432	125.608
7.84499	2.87088	8.0719	5.77948	6.20805	3.00751	7.05101	4.72266			--	0.29673	8.23956	1.37232	126.901
7.8924	2.89592	8.12437	5.81876	6.23908	3.04218	7.10097	4.76321			--	0.29829	8.29631	1.38036	128.199
7.94442	2.92109	8.17674	5.85781	6.27044	3.07714	7.15043	4.80371			--	0.29993	8.35364	1.38847	129.501
7.98924	2.94602	8.22838	5.89671	6.30063	3.11238	7.20104	4.84422			--	0.30147	8.41056	1.39657	130.805
8.03603	2.9714	8.27999	5.93557	6.33034	3.14795	7.25207	4.88469			--	0.30309	8.46828	1.40467	132.113
8.08344	2.99674	8.33177	5.97429	6.36012	3.18376	7.3027	4.92515			--	0.30469	8.52578	1.41276	133.424
8.13159	3.02215	8.38302	6.01293	6.39137	3.21989	7.3531	4.96559			--	0.30634	8.58367	1.42087	134.738
8.17962	3.04759	8.43442	6.05149	6.42272	3.25624	7.40373	5.00606			--	0.30803	8.64134	1.42899	136.056
8.22677	3.07315	8.48521	6.08995	6.45352	3.29289	7.45381	5.04645			--	0.3097	8.69881	1.43713	137.376
8.27461	3.0988	8.53773	6.12841	6.48298	3.32981	7.50421	5.08689			--	0.31137	8.75649	1.44524	138.699
8.32271	3.12449	8.5894	6.1666	6.51161	3.36706	7.55411	5.12728			--	0.31296	8.81416	1.45336	140.025
8.37139	3.15021	8.64076	6.20475	6.54076	3.40464	7.60529	5.16772			--	0.31455	8.87225	1.46147	141.354
8.42338	3.17597	8.69243	6.24284	6.57081	3.4425	7.65654	5.20808			--	0.31618	8.93033	1.46968	142.686
8.47707	3.20159	8.74392	6.28076	6.60031	3.48059	7.70734	5.2484			--	0.31775	8.98842	1.47792	144.019
8.53116	3.22708	8.79525	6.31866	6.62946	3.51904	7.7578	5.28873			--	0.31935	9.0469	1.4861	145.354
8.56061	3.25245	8.84643	6.35644	6.65866	3.55778	7.80922	5.32901			--	0.321	9.10537	1.49432	146.69
8.58292	3.27922	8.89755	6.39415	6.6884	3.5968	7.85994	5.36926			--	0.32259	9.16381	1.5026	148.028
8.60804	3.30675	8.94941	6.43182	6.71693	3.63613	7.91051	5.40951			--	0.32419	9.22269	1.51097	149.366
8.63603	3.33486	9.00214	6.46931	6.74615	3.67575	7.96073	5.44976			--	0.32583	9.28173	1.51939	150.703
8.66611	3.36363	9.05322	6.50659	6.77534	3.71569	8.01274	5.49002			--	0.32748	9.34058	1.52782	152.039
8.69755	3.39298	9.10518	6.54393	6.80351	3.75594	8.06329	5.53015			--	0.32912	9.3996	1.53615	153.374
8.7328	3.42288	9.15782	6.58107	6.8311	3.79649	8.11415	5.57029			--	0.33077	9.45863	1.54448	154.709
8.77051	3.45315	9.21082	6.61802	6.85777	3.8374	8.16519	5.61043			--	0.33244	9.51766	1.55284	156.044
8.82083	3.48376	9.26252	6.65475	6.88654	3.87864	8.21626	5.65054			--	0.3341	9.57669	1.56124	157.378
8.87437	3.51405	9.3136	6.69148	6.91433	3.92014	8.26663	5.6906			--	0.33571	9.63569	1.56967	158.711
8.92687	3.54427	9.36577	6.72814	6.94157	3.96201	8.31762	5.73067			--	0.33729	9.69513	1.57805	160.043
8.97905	3.57447	9.41752	6.76461	6.96858	4.0042	8.36851	5.7707			--	0.33887	9.75458	1.58644	161.374
9.03025	3.60463	9.46926	6.801	6.99639	4.04672	8.42075	5.81073			--	0.34051	9.81441	1.59485	162.705
9.0825	3.63476	9.52067	6.83729	7.02346	4.08955	8.47174	5.85064			--	0.34216	9.87402	1.60322	164.034
9.13439	3.66479	9.57202	6.87346	7.05072	4.1327	8.52304	5.89056			--	0.34376	9.93383	1.61147	165.364
9.18631	3.69476	9.62375	6.90959	7.07837	4.17622	8.57426	5.93044			--	0.34536	9.99365	1.61975	166.695
9.23805	3.72468	9.67485	6.94558	7.10702	4.22001	8.62533	5.97032			--	0.34694	10.0539	1.62801	168.027
9.28954	3.75457	9.7262	6.98153	7.13587	4.26411	8.67614	6.01013			--	0.3486	10.1143	1.63628	169.36
9.34082	3.78438	9.77746	7.01741	7.16492	4.30854	8.72701	6.04994			--	0.35025	10.1744	1.6446	170.694
9.39369	3.81416	9.83021	7.05316	7.19312	4.35324	8.77849	6.08975			--	0.35187	10.2346	1.65299	172.027
9.44405	3.84384	9.88215	7.0887	7.22087	4.39831	8.83044	6.12945			--	0.35345	10.2952	1.6613	173.359
9.48997	3.87359	9.93355	7.12415	7.24752	4.44366	8.88166	6.16914			--	0.35504	10.3558	1.66954	174.693
9.53754	3.90352	9.98523	7.15958	7.27427	4.48939	8.93302	6.2088			--	0.35671	10.4168	1.67774	176.028
9.58567	3.93348	10.0365	7.19485	7.30279	4.53543	8.98433	6.24842			--	0.35829	10.4774	1.68594	177.365
9.63485	3.96348	10.0877	7.23008	7.33265	4.58178	9.03561	6.288			--	0.3599	10.5385	1.69415	178.704
9.68485	3.99347	10.1384	7.26521	7.36284	4.62835	9.08642	6.32751			--	0.36148	10.5997	1.70243	180.044
9.73472	4.02346	10.1895	7.30034	7.39514	4.67525	9.13799	6.36706			--	0.36311	10.6613	1.71083	181.384
9.78482	4.05345	10.2408	7.33536	7.42913	4.72238	9.18939	6.40653			--	0.36473	10.7226	1.71935	182.722
9.83472	4.08348	10.2931	7.3703	7.46407	4.76973	9.24198	6.44597			--	0.36635	10.7842	1.72792	184.058
9.88459	4.11346	10.3447	7.40504	7.50045	4.81728	9.29352	6.48532			--	0.36795	10.8459	1.73679	185.388
9.93617	4.14346	10.396	7.43972	7.5394	4.86502	9.34538	6.52465			--	0.36959	10.9077	1.74561	186.71
9.9872	4.1734	10.4476	7.47436	7.57934	4.91287	9.39801	6.56393			--	0.37126	10.9696	1.7543	188.027
10.0373	4.20331	10.4992	7.50885	7.61939	4.96086	9.4509	6.60309			--	0.37296	11.0313	1.76298	189.339
10.0872	4.23322	10.5508	7.54326	7.66077	5.00902	9.50197	6.64222			--	0.37462	11.093	1.77169	190.646
10.137	4.26318	10.6019	7.57756	7.70288	5.05729	9.55389	6.68132			--	0.37624	11.1547	1.78035	191.948
10.1884	4.29309	10.6531	7.61183	7.74594	5.10564	9.60573	6.72035			--	0.37783	11.2166	1.78887	193.246
10.2406	4.32293	10.7048	7.64602	7.78952	5.1541	9.65815	6.75936			--	0.37947	11.279	1.79742	194.542
10.2914	4.35271	10.7574	7.68006	7.83454	5.20264	9.70958	6.79827			--	0.38106	11.3411	1.80592	195.835
10.3414	4.3825	10.8091	7.7139	7.87981	5.25125	9.7613	6.83719			--	0.38271	11.4034	1.81427	197.126
10.3911	4.4123	10.8607	7.74768	7.92573	5.2999	9.81322	6.87602			--	0.38433	11.4657	1.82264	198.418
10.4406	4.44215	10.9123	7.78138	7.97254	5.34863	9.86459	6.91478			--	0.3859	11.5283	1.83108	199.708
10.4906	4.47196	10.9647	7.81497	8.01968	5.3974	9.91582	6.95358			--	0.38755	11.5912	1.83947	200.997
10.5393	4.50176	11.0169	7.84837	8.06687	5.4462	9.96748	6.9923			--	0.38913	11.6537	1.84782	202.286
10.5876	4.53169	11.0681	7.88162	8.11488	5.49504	10.0198	7.03095			--	0.39073	11.7168	1.85617	203.574
10.6358	4.56163	11.1198	7.91491	8.16357	5.54392	10.0719	7.06956			--	0.39234	11.7799	1.86462	204.862
10.6836	4.59161	11.1711	7.94801	8.21158	5.59276	10.1234	7.10813			--	0.39394	11.8432	1.8734	206.145
10.7316	4.62171	11.2233	7.98104	8.26014	5.64168	10.1751	7.14663			--	0.39553	11.9067	1.88185	207.425
10.7796	4.65184	11.275	8.01391	8.30874	5.6906	10.2269	7.18513			--	0.39715	11.9703	1.8902	208.704
10.8272	4.68202	11.3265	8.04671	8.35718	5.73956	10.2781	7.22352			--	0.39874	12.034	1.89857	209.982
10.8746	4.71233	11.3778	8.0794	8.40529	5.78853	10.3299	7.26195			--	0.40038	12.0981	1.90698	211.26
10.9218	4.74267	11.4296	8.11205	8.45422	5.83754	10.3811	7.30026			--	0.40195	12.1619	1.91559	212.535
10.9694	4.77314	11.4812	8.14452	8.5033	5.88654	10.4334	7.33861			--	0.40357	12.2262	1.92429	213.805
11.0179	4.80364	11.5323	8.17695	8.55176	5.93555	10.4856	7.37681			--	0.4052	12.2904	1.93286	215.072
11.0657	4.83418	11.5835	8.2093	8.60029	5.9846	10.5374	7.41501			--	0.4068	12.3549	1.94156	216.334
11.1135	4.86485	11.6347	8.24158	8.64895	6.03365	10.5889	7.45313			--	0.40842	12.4193	1.95043	217.59
11.1608	4.89555	11.6871	8.27378	8.69728	6.08274	10.6409	7.49126			--	0.41004	12.4839	1.95931	218.839
11.2083	4.92634	11.7392	8.30576	8.74557	6.13188	10.6927	7.52927			--	0.4117	12.5488	1.96813	220.08
11.2557	4.95721	11.7907	8.33765	8.79509	6.18102	10.744	7.56728			--	0.41337	12.6134	1.97677	221.315
11.3032	4.98816	11.8423	8.36948	8.8443	6.23015	10.7955	7.60526			--	0.41494	12.6782	1.98518	222.548
11.3503	5.01919	11.8938	8.4012	8.89316	6.27928	10.8478	7.64316			--	0.41653	12.7432	1.99338	223.781
11.3976	5.0503	11.9452	8.4328	8.94221	6.32846	10.9005	7.68102			--	0.41815	12.8084	2.00157	225.017
11.4445	5.08149	11.9967	8.46437	8.99137	6.37764	10.9522	7.71877			--	0.41979	12.8736	2.00992	226.254
11.4925	5.1128	12.0473	8.49578	9.04045	6.42682	11.0045	7.75652			--	0.42137	12.939	2.01811	227.491
11.5407	5.14415	12.0987	8.52724	9.08955	6.47604	11.0568	7.79419			--	0.423	13.0046	2.02629	228.73
11.5883	5.17557	12.1499	8.55854	9.1397	6.52523	11.1096	7.83179			--	0.42461	13.0702	2.03469	229.97
11.6359	5.20704	12.2018	8.58977	9.18913	6.57444	11.1616	7.86931			--	0.4262	13.136	2.04334	231.208
11.6834	5.23859	12.2534	8.62089	9.23866	6.62367	11.2132	7.9068			--	0.42783	13.202	2.05205	232.44
11.7313	5.27027	12.3051	8.65189	9.28866	6.67289	11.2652	7.94425			--	0.42945	13.268	2.06067	233.668
11.779	5.30194	12.3561	8.68282	9.33817	6.72212	11.3177	7.98163			--	0.43108	13.3342	2.07019	234.886
11.8263	5.33373	12.4077	8.71368	9.38745	6.77135	11.3698	8.01892			--	0.43266	13.4003	2.08002	236.085
11.8741	5.3656	12.4592	8.74442	9.43792	6.82058	11.4218	8.05618			--	0.43425	13.4669	2.08966	237.264
11.9216	5.39752	12.5105	8.77508	9.48835	6.86981	11.4739	8.09341			--	0.4359	13.5335	2.09923	238.425
11.9696	5.42951	12.5616	8.80568	9.5386	6.91903	11.5259	8.13056			--	0.43743	13.6002	2.10856	239.571
12.0188	5.46158	12.6124	8.8362	9.58935	6.96826	11.5778	8.16763			--	0.43906	13.6672	2.11772	240.705
12.0669	5.49365	12.6639	8.86668	9.64109	7.01746	11.6294	8.20467			--	0.44061	13.7343	2.1269	241.827
12.1151	5.5258	12.7162	8.89701	9.6915	7.06664	11.6814	8.24171			--	0.44216	13.8017	2.13619	242.936
12.163	5.558	12.7681	8.92718	9.74205	7.11579	11.7345	8.27864			--	0.4438	13.8694	2.14541	244.032
12.2112	5.59027	12.8195	8.95728	9.79322	7.16499	11.7874	8.31548			--	0.44543	13.9371	2.15479	245.116
12.2602	5.62258	12.8708	8.98731	9.8438	7.2141	11.8398	8.35225			--	0.44695	14.0048	2.16489	246.18
12.3082	5.65489	12.9224	9.01727	9.89439	7.26326	11.8918	8.38894			--	0.44868	14.0732	2.17492	247.219
12.3561	5.68733	12.9747	9.04707	9.9452	7.31238	11.9444	8.42564			--	0.45035	14.1408	2.1848	248.236
12.4044	5.71981	13.0267	9.07672	9.99564	7.3615	11.9964	8.46219			--	0.4519	14.2087	2.1949	249.23
12.4529	5.75233	13.078	9.10626	10.0463	7.41062	12.0479	8.49874			--	0.45365	14.277	2.20542	250.197
12.5019	5.78492	13.1292	9.13576	10.0975	7.45975	12.0995	8.53525			--	0.45506	14.3447	2.21646	251.129
12.5506	5.81748	13.1803	9.16519	10.1493	7.50879	12.1517	8.57173			--	0.45692	14.414	2.22719	252.025
12.5992	5.85015	13.2321	9.19455	10.2005	7.55787	12.2043	8.60812			--	0.45829	14.4815	2.23744	252.891
12.6478	5.88283	13.2841	9.22373	10.2519	7.60692	12.2566	8.64444			--	0.46011	14.5512	2.2475	253.733
12.6962	5.91555	13.3354	9.25282	10.3031	7.65592	12.3088	8.68069			--	0.46159	14.6188	2.25804	254.547
12.7447	5.94835	13.3867	9.28185	10.3541	7.70493	12.3614	8.7169			--	0.46325	14.6883	2.26824	255.332
12.793	5.98115	13.438	9.3108	10.4057	7.75391	12.4133	8.75303			--	0.46492	14.7572	2.27805	256.094
12.8409	6.01403	13.4894	9.33967	10.4575	7.80288	12.4655	8.78909			--	0.46644	14.826	2.28746	256.839
12.8894	6.047	13.5408	9.36844	10.5096	7.85181	12.5175	8.82511			--	0.46829	14.8955	2.29665	257.571
12.9384	6.08	13.5915	9.39712	10.5613	7.9007	12.5692	8.8611			--	0.46967	14.9639	2.3059	258.29
12.9879	6.113	13.6425	9.42577	10.6132	7.94959	12.6226	8.89701			--	0.47146	15.0342	2.31507	258.997
13.0368	6.146	13.6931	9.45438	10.6652	7.99841	12.6749	8.93284			--	0.4729	15.1028	2.32454	259.691
13.0857	6.17908	13.7444	9.48297	10.717	8.04726	12.7272	8.9686			--	0.47461	15.1731	2.33372	260.37
13.1344	6.21221	13.7964	9.51139	10.7692	8.09604	12.7794	9.00432			--	0.47611	15.2425	2.34278	261.039
13.1832	6.24533	13.8482	9.5397	10.8218	8.14478	12.8323	9.03996			--	0.47774	15.3128	2.35263	261.693
13.2315	6.2785	13.8995	9.56789	10.8743	8.19352	12.8856	9.07549			--	0.47936	15.3828	2.36277	262.323
13.2802	6.31175	13.9508	9.59606	10.927	8.24218	12.9379	9.11094			--	0.48083	15.4532	2.37346	262.925
13.3283	6.34504	14.0022	9.6241	10.9798	8.29084	12.9901	9.14636			--	0.48261	15.5243	2.38407	263.493
13.3766	6.37836	14.0533	9.65208	11.0331	8.33942	13.0427	9.18174			--	0.48403	15.5942	2.39508	264.028
13.4258	6.41178	14.1044	9.68001	11.0855	8.388	13.096	9.21701			--	0.48587	15.6659	2.40681	264.521
13.475	6.44515	14.1554	9.70784	11.1385	8.43651	13.1486	9.2522			--	0.48733	15.7358	2.4209	264.954
13.5234	6.4786	14.2062	9.73563	11.1918	8.48497	13.2013	9.28732			--	0.48904	15.8074	2.4395	265.272
13.5724	6.51209	14.2573	9.76338	11.2449	8.5334	13.2535	9.32235			--	0.49055	15.8782
13.6212	6.54562	14.3086	9.79106	11.2977	8.58179	13.3061	9.35736			--	0.49216	15.9498
13.6706	6.57915	14.3604	9.81861	11.3511	8.63014	13.3583	9.39225			--	0.49381	16.0214
13.7196	6.61272	14.4117	9.84602	11.404	8.67841	13.4102	9.42714			--	0.49527	16.0929
13.7683	6.6463	14.4628	9.87344	11.4567	8.72669	13.4619	9.46196			--	0.49705	16.1653
13.817	6.67995	14.5138	9.90073	11.5104	8.77488	13.5147	9.49674			--	0.49839	16.2366
13.8658	6.71365	14.5649	9.92799	11.5643	8.82304	13.568	9.5314			--	0.5002	16.3099
13.9157	6.74734	14.6159	9.95518	11.6178	8.87111	13.6203	9.56599			--	0.50159	16.3813
13.9649	6.78104	14.6672	9.98233	11.6722	8.91915	13.6727	9.60054			--	0.50332	16.4549
14.0139	6.81482	14.7181	10.0094	11.7261	8.96714	13.7253	9.63502			--	0.50484	16.5272
14.0629	6.84859	14.7688	10.0363	11.78	9.01506	13.7776	9.66942			--	0.50641	16.6006
14.1127	6.88237	14.8198	10.0633	11.8341	9.06294	13.8294	9.70374			--	0.50811	16.6739
14.1627	6.91619	14.8706	10.0902	11.8886	9.11074	13.8818	9.73804			--	0.50952	16.7469
14.2121	6.94996	14.9223	10.117	11.943	9.15847	13.9341	9.77229			--	0.51131	16.8213
14.2611	6.98383	14.9742	10.1437	11.9972	9.20615	13.9866	9.80642			--	0.51269	16.8941
14.31	7.01769	15.0252	10.1703	12.0514	9.25375	14.0399	9.84052			--	0.51448	16.9691
14.3596	7.05155	15.0762	10.1969	12.1061	9.30132	14.0921	9.87451			--	0.51592	17.0425
14.4091	7.08545	15.1273	10.2233	12.16	9.34881	14.1448	9.90849			--	0.51762	17.1174
14.4583	7.11936	15.1784	10.2497	12.2144	9.39622	14.1971	9.94233			--	0.51921	17.1914
14.5073	7.15334	15.2301	10.2761	12.2697	9.44359	14.2496	9.97616			--	0.52085	17.2661
14.5567	7.18732	15.2815	10.3023	12.3244	9.49088	14.3022	10.0099			--	0.52249	17.3407
14.6061	7.22131	15.3324	10.3284	12.379	9.53809	14.3542	10.0436			--	0.52395	17.4153
14.6553	7.25531	15.383	10.3545	12.4344	9.58523	14.4061	10.0772			--	0.52572	17.4908
14.7044	7.28934	15.4339	10.3806	12.4898	9.63232	14.4593	10.1108			--	0.52713	17.5652
14.7535	7.32342	15.4848	10.4066	12.5445	9.67929	14.5127	10.1442			--	0.52893	17.6415
14.8025	7.35754	15.5366	10.4325	12.5996	9.72623	14.5655	10.1776			--	0.53035	17.716
14.8529	7.39166	15.5878	10.4583	12.6555	9.77305	14.6185	10.2109			--	0.53206	17.7923
14.9023	7.42573	15.6385	10.4841	12.7104	9.81983	14.6718	10.2442			--	0.5336	17.8677
14.9515	7.45985	15.6895	10.5098	12.7659	9.86654	14.7242	10.2773			--	0.53514	17.9439
15.0011	7.49405	15.7404	10.5355	12.821	9.91312	14.7771	10.3104			--	0.53684	18.0203
15.0504	7.52817	15.7911	10.5611	12.8763	9.95966	14.8301	10.3434			--	0.53824	18.0963
15.0995	7.56238	15.8422	10.5867	12.9314	10.0061	14.8823	10.3763			--	0.54002	18.1737
15.149	7.59662	15.8934	10.6121	12.9867	10.0525	14.9347	10.4092			--	0.54139	18.2496
15.1981	7.63082	15.9439	10.6375	13.0431	10.0988	14.9877	10.442			--	0.54314	18.3276
15.2474	7.66511	15.9944	10.6629	13.0988	10.1451	15.0405	10.4746			--	0.5446	18.4042
15.2973	7.69939	16.0451	10.6883	13.1547	10.1912	15.0928	10.5073			--	0.54626	18.4821
15.3472	7.73367	16.0959	10.7136	13.2101	10.2372	15.1453	10.5399			--	0.54789	18.5594
15.3969	7.76792	16.1479	10.7388	13.2655	10.2832	15.1979	10.5724			--	0.5494	18.6372
15.4465	7.80225	16.1993	10.7639	13.321	10.3291	15.2508	10.6048			--	0.55122	18.7155
15.4963	7.83654	16.2504	10.789	13.3765	10.3749	15.3039	10.6372			--	0.55265	18.7926
15.5461	7.87082	16.3013	10.8139	13.4331	10.4207	15.3569	10.6694			--	0.55454	18.8713
15.5956	7.90515	16.3519	10.8388	13.4891	10.4663	15.4093	10.7016			--	0.55594	18.9484
15.6455	7.93948	16.4027	10.8637	13.5455	10.5118	15.4626	10.7338			--	0.55774	19.0274
15.6952	7.97381	16.4539	10.8886	13.6018	10.5573	15.5166	10.7658			--	0.55924	19.1048
15.7449	8.00818	16.5044	10.9133	13.658	10.6026	15.5699	10.7977			--	0.56092	19.1836
15.7963	8.04252	16.5551	10.938	13.7142	10.6479	15.6228	10.8295			--	0.56256	19.2618
15.8466	8.07676	16.6056	10.9627	13.7699	10.6931	15.6758	10.8613			--	0.5641	19.3401
15.8968	8.11109	16.6562	10.9874	13.8272	10.7382	15.7286	10.893			--	0.56584	19.4191
15.9473	8.14539	16.7068	11.012	13.8839	10.7832	15.7811	10.9246			--	0.5673	19.4973
15.9982	8.17964	16.7582	11.0366	13.9403	10.8281	15.8336	10.9561			--	0.56916	19.5769
16.0491	8.21385	16.8098	11.061	13.9972	10.8729	15.8861	10.9876			--	0.57056	19.6549
16.0996	8.24807	16.8605	11.0854	14.0541	10.9176	15.9384	11.019			--	0.57234	19.7346
16.1499	8.28224	16.9113	11.1098	14.1109	10.9622	15.9912	11.0503			--	0.57386	19.813
16.2003	8.31646	16.9622	11.1341	14.1671	11.0067	16.0441	11.0816			--	0.57549	19.8927
16.2513	8.3506	17.013	11.1583	14.2242	11.0511	16.0964	11.1128			--	0.57714	19.972
16.3025	8.38474	17.064	11.1825	14.2814	11.0955	16.1488	11.1439			--	0.57861	20.0513
16.3531	8.41883	17.1151	11.2066	14.3382	11.1396	16.2011	11.175			--	0.58042	20.1316
16.4037	8.45293	17.1658	11.2306	14.3951	11.1838	16.254	11.206			--	0.58181	20.2106
16.4546	8.487	17.2164	11.2546	14.4521	11.2278	16.3068	11.2369			--	0.58371	20.2915
16.5058	8.52102	17.2669	11.2786	14.5091	11.2717	16.3592	11.2677			--	0.58516	20.3703
16.5564	8.555	17.3175	11.3026	14.5657	11.3155	16.412	11.2985			--	0.5869	20.4512
16.6072	8.58899	17.3682	11.3265	14.6227	11.3592	16.465	11.3292			--	0.58844	20.5306
16.6579	8.62293	17.4198	11.3503	14.6807	11.4028	16.5184	11.3598			--	0.59	20.6112
16.709	8.65688	17.4715	11.374	14.7379	11.4463	16.5722	11.3904			--	0.59171	20.6919
16.761	8.69075	17.5224	11.3977	14.7952	11.4897	16.6248	11.4207			--	0.59313	20.7721
16.8123	8.72457	17.5733	11.4213	14.8525	11.533	16.6779	11.4512			--	0.59496	20.8536
16.8635	8.75836	17.6242	11.4448	14.9097	11.5762	16.7308	11.4814			--	0.59631	20.9335
16.9148	8.79211	17.675	11.4683	14.9666	11.6192	16.7841	11.5116			--	0.59816	21.0156
16.9661	8.82581	17.7263	11.4917	15.0236	11.6622	16.8386	11.5417			--	0.59966	21.0959
17.0175	8.85948	17.7782	11.5151	15.081	11.7051	16.8922	11.5716			--	0.60142	21.1776
17.0685	8.89308	17.8295	11.5382	15.1388	11.7479	16.9449	11.6015			--	0.60302	21.2584
17.1197	8.92667	17.8802	11.5614	15.1959	11.7905	16.9978	11.6313			--	0.60448	21.3398
17.1707	8.96023	17.9306	11.5845	15.2536	11.8331	17.0507	11.6611			--	0.60629	21.422
17.2225	8.99378	17.9811	11.6076	15.3109	11.8755	17.1041	11.6907			--	0.6076	21.5027
17.2746	9.02722	18.0316	11.6307	15.3686	11.9178	17.1567	11.7203			--	0.60948	21.5858
17.326	9.06061	18.0828	11.6537	15.4255	11.9601	17.2096	11.7498			--	0.61086	21.6667
17.3774	9.09397	18.134	11.6766	15.4832	12.0022	17.2621	11.7792			--	0.61261	21.7499
17.4291	9.12729	18.1846	11.6995	15.5415	12.0442	17.3151	11.8086			--	0.6142	21.8317
17.481	9.16053	18.2352	11.7223	15.5994	12.0861	17.3684	11.8378			--	0.61584	21.9142
17.5325	9.19373	18.2857	11.7451	15.657	12.1279	17.4213	11.867			--	0.61752	21.9966
17.584	9.22689	18.3363	11.7679	15.7148	12.1695	17.474	11.8961			--	0.61896	22.0789
17.6354	9.26001	18.3868	11.7907	15.7734	12.2111	17.5264	11.9251			--	0.62079	22.1625
17.6872	9.29306	18.4376	11.8133	15.8315	12.2525	17.5784	11.9541			--	0.62212	22.2444
17.7397	9.32607	18.4881	11.836	15.8894	12.2938	17.6312	11.983			--	0.62398	22.3286
17.7921	9.35895	18.5386	11.8586	15.9472	12.335	17.6844	12.0118			--	0.62538	22.4107
17.8441	9.39179	18.5888	11.8812	16.0057	12.3761	17.7374	12.0406			--	0.62712	22.4951
17.8957	9.4246	18.639	11.9038	16.0637	12.4171	17.79	12.0692			--	0.62868	22.578
17.948	9.45733	18.6895	11.9264	16.1216	12.4579	17.8427	12.0978			--	0.63018	22.6619
18.001	9.48998	18.7403	11.9489	16.1794	12.4986	17.8954	12.1263			--	0.63198	22.746
18.0532	9.52251	18.7917	11.9714	16.2374	12.5393	17.9478	12.1548			--	0.63331	22.8293
18.1054	9.55504	18.8428	11.9938	16.2952	12.5798	18.0002	12.1832			--	0.63516	22.9147
18.1572	9.58745	18.8935	12.0161	16.3528	12.6202	18.0525	12.2115			--	0.63648	22.9979
18.2094	9.61986	18.944	12.0384	16.4105	12.6605	18.1046	12.2398			--	0.63829	23.0836
18.262	9.65216	18.9946	12.0606	16.4693	12.7006	18.1567	12.268			--	0.6397	23.1675
18.3143	9.68437	19.0453	12.0828	16.5272	12.7407	18.2101	12.2961			--	0.64143	23.2534
18.3661	9.71651	19.0962	12.105	16.5852	12.7806	18.2631	12.3242			--	0.64297	23.338
18.4182	9.74861	19.1466	12.1271	16.6431	12.8204	18.3162	12.3521			--	0.64457	23.4235
18.4702	9.78063	19.1969	12.1492	16.7007	12.8601	18.3688	12.38			--	0.64635	23.509
18.5225	9.81261	19.247	12.1713	16.7583	12.8997	18.4206	12.4079			--	0.64772	23.5938
18.5745	9.84451	19.2973	12.1934	16.8157	12.9392	18.4733	12.4357			--	0.64954	23.6803
18.6263	9.87633	19.3475	12.2154	16.8734	12.9786	18.5261	12.4633			--	0.65091	23.7652
18.6782	9.90816	19.3978	12.2375	16.9314	13.0178	18.5787	12.4909			--	0.65268	23.8521
18.7301	9.93987	19.4483	12.2595	16.9896	13.057	18.6309	12.5185			--	0.65416	23.9377
18.7829	9.97154	19.4994	12.2815	17.0474	13.096	18.6834	12.546			--	0.65579	24.0246
18.8355	10.0031	19.5503	12.3034	17.1054	13.1349	18.7359	12.5734			--	0.65744	24.1108
18.8875	10.0346	19.6008	12.3252	17.1637	13.1737	18.789	12.6008			--	0.65889	24.1974
18.9398	10.066	19.651	12.347	17.2217	13.2124	18.8421	12.628			--	0.6607	24.2848
18.9919	10.0974	19.7015	12.3689	17.2794	13.251	18.8951	12.6552			--	0.66204	24.371
19.0441	10.1287	19.7519	12.3906	17.3369	13.2895	18.9475	12.6823			--	0.66384	24.4594
19.0961	10.1599	19.8025	12.4124	17.3953	13.3278	19	12.7094			--	0.66525	24.5458
19.1475	10.1911	19.8531	12.4341	17.4538	13.366	19.0522	12.7363			--	0.66694	24.6344
19.1993	10.2222	19.9036	12.4558	17.5116	13.4041	19.1051	12.7633			--	0.66851	24.7217
19.2512	10.2533	19.9539	12.4774	17.5694	13.4421	19.1584	12.7901			--	0.67004	24.8099
19.3035	10.2843	20.004	12.4991	17.6276	13.48	19.2108	12.8169			--	0.67181	24.8982
19.356	10.3152	20.054	12.5207	17.686	13.5177	19.263	12.8435			--	0.67322	24.9859
19.4081	10.3461	20.1045	12.5424	17.7438	13.5554	19.3157	12.8702			--	0.67508	25.0751
19.4604	10.3769	20.155	12.564	17.8016	13.5929	19.3678	12.8967			--	0.67644	25.1626
19.5127	10.4076	20.2063	12.5855	17.8591	13.6303	19.4207	12.9232			--	0.67821	25.2522
19.5651	10.4382	20.2573	12.607	17.9173	13.6676	19.4732	12.9496			--	0.67968	25.3403
19.6176	10.4688	20.308	12.6284	17.9755	13.7048	19.5257	12.976			--	0.68132	25.43
19.6698	10.4993	20.3583	12.6497	18.0333	13.7419	19.5793	13.0023			--	0.68295	25.5189
19.7217	10.5297	20.4088	12.6711	18.0919	13.7789	19.6319	13.0284			--	0.68444	25.6082
19.7738	10.5601	20.4592	12.6925	18.1504	13.8157	19.6846	13.0545			--	0.6862	25.6981
19.8258	10.5904	20.5097	12.7138	18.2084	13.8524	19.7368	13.0806			--	0.6876	25.7872
19.8786	10.6206	20.5606	12.735	18.2663	13.889	19.7891	13.1066			--	0.68941	25.8779
19.9315	10.6508	20.6118	12.7562	18.3238	13.9255	19.8406	13.1325			--	0.69081	25.9672
19.9836	10.6808	20.6625	12.7773	18.3814	13.9618	19.892	13.1584			--	0.69255	26.0581
20.0358	10.7108	20.7124	12.7984	18.44	13.9981	19.9435	13.1843			--	0.69405	26.1479
20.088	10.7408	20.7626	12.8196	18.4977	14.0342	19.995	13.2101			--	0.69563	26.2388
20.1407	10.7706	20.8127	12.8407	18.5553	14.0703	20.0473	13.2359			--	0.69734	26.3297
20.1933	10.8003	20.8628	12.8618	18.6129	14.1062	20.1344	13.2615			--	0.69875	26.4201
20.2455	10.83	20.9138	12.8829	18.6704	14.142	20.2789	13.2853			--	0.70064	26.512
20.2977	10.8597	20.9647	12.9038	18.7278	14.1777	20.3845	13.3054			--	0.70202	26.602
20.3496	10.8892	21.015	12.9248	18.7849	14.2133	20.4695	13.3256			--	0.70383	26.6942
20.4017	10.9187	21.0653	12.9458	18.8416	14.2488	20.5506	13.345			--	0.70528	26.7846
20.4547	10.9482	21.1154	12.9667	18.899	14.2842	20.625	13.3634			--	0.70696	26.8769
20.5069	10.9775	21.1656	12.9876	18.9566	14.3195	20.7081	13.3813			--	0.70854	26.9683
20.5588	11.0068	21.2166	13.0085	19.0138	14.3547	20.8505	13.398			--	0.71002	27.0601
20.611	11.036	21.2666	13.0293	19.0708	14.3898	20.9783	13.4108			--	0.71181	27.1527
20.663	11.0651	21.3172	13.0502	19.1278	14.4247	21.0751	13.4224			--	0.71318	27.2441
20.7151	11.0942	21.3674	13.071	19.1849	14.4596	21.1508	13.4335			--	0.71505	27.3375
20.7671	11.1233	21.4179	13.0918	19.242	14.4944	21.2091	13.4441			--	0.71645	27.4289
20.8187	11.1522	21.4676	13.1126	19.2989	14.5291	21.2571	13.4547			--	0.71817	27.5225
20.8705	11.1811	21.5179	13.1334	19.3553	14.5637	21.3011	13.4655			--	0.71968	27.6147
20.922	11.21	21.5678	13.1541	19.4119	14.5982	21.3494	13.4764			--	0.72121	27.7081
20.9739	11.2388	21.6179	13.1749	19.4694	14.6325	21.3925	13.4872			--	0.72293	27.8016
21.0266	11.2675	21.6688	13.1957	19.5265	14.6668	21.432	13.4983			--	0.72432	27.8946
21.0788	11.2962	21.72	13.2164	19.5834	14.701	21.4699	13.5098			--	0.72615	27.9889
21.1311	11.3248	21.7704	13.237	19.6402	14.7351	21.5084	13.5216			--	0.72752	28.0818
21.1835	11.3533	21.8205	13.2576	19.6967	14.769	21.5445	13.5338			--	0.72938	28.1768
21.2357	11.3818	21.8708	13.2782	19.7545	14.8029	21.579	13.5463			--	0.73075	28.2699
21.2879	11.4101	21.9212	13.2987	19.8115	14.8367	21.6142	13.5593			--	0.73248	28.3651
21.3399	11.4384	21.9713	13.3193	19.8681	14.8704	21.6499	13.5726			--	0.73402	28.459
21.3915	11.4667	22.0216	13.3399	19.9245	14.904	21.685	13.5864			--	0.73553	28.5537
21.4432	11.4949	22.0719	13.3604	19.9812	14.9375	21.7209	13.6006			--	0.7373	28.6488
21.4945	11.523	22.1221	13.3809	20.0382	14.9709	21.7565	13.6151			--	0.73865	28.7433
21.5461	11.5512	22.1722	13.4014	20.0951	15.0041	21.7927	13.63			--	0.74052	28.8394
21.5981	11.5793	22.2221	13.4219	20.1516	15.0373	21.8296	13.6452			--	0.74186	28.9337
21.6502	11.6072	22.2719	13.4425	20.208	15.0704	21.8648	13.6609			--	0.74364	29.0302
21.7018	11.6351	22.3221	13.463	20.2645	15.1034	21.9005	13.6769			--	0.74513	29.125
21.7533	11.663	22.3722	13.4835	20.3207	15.1363	21.9355	13.6933			--	0.74669	29.2215
21.805	11.6909	22.4228	13.504	20.3769	15.1692	21.9704	13.7102			--	0.7484	29.3176
21.8567	11.7187	22.4736	13.5244	20.433	15.2019	22.0055	13.7275			--	0.74979	29.4134
21.9084	11.7464	22.5238	13.5448	20.4887	15.2346	22.0404	13.7451			--	0.75164	29.5107
21.9602	11.7741	22.5741	13.5652	20.5449	15.2672	22.0762	13.7632			--	0.75299	29.6063
22.0116	11.8017	22.624	13.5856	20.6015	15.2996	22.1116	13.7816			--	0.7549	29.7042
22.0627	11.8293	22.6743	13.606	20.6579	15.332	22.1485	13.8004			--	0.75628	29.7997
22.1142	11.8569	22.7246	13.6263	20.7139	15.3643	22.1865	13.8196			--	0.75799	29.8976
22.1657	11.8844	22.7748	13.6467	20.7697	15.3965	22.2242	13.839			--	0.75959	29.9942
22.2178	11.9118	22.8254	13.667	20.8256	15.4286	22.263	13.8589			--	0.76106	30.0916
22.27	11.9392	22.8754	13.6873	20.8813	15.4607	22.3016	13.8789			--	0.76285	30.1896
22.3217	11.9665	22.9256	13.7076	20.9367	15.4926	22.3395	13.8993			--	0.76421	30.2864
22.3732	11.9938	22.9755	13.7279	20.992	15.5245	22.3777	13.9201			--	0.76604	30.3852
22.425	12.021	23.0255	13.7482	21.0472	15.5563	22.4171	13.9411			--	0.76741	30.4822
22.4767	12.0482	23.0754	13.7685	21.1027	15.588	22.4564	13.9624			--	0.76917	30.5812
22.5293	12.0753	23.1255	13.7888	21.1588	15.6197	22.4962	13.984			--	0.77064	30.679
22.5815	12.1023	23.1763	13.8091	21.2144	15.6512	22.5373	14.0059			--	0.77224	30.778
22.633	12.1292	23.2273	13.8293	21.2699	15.6827	22.5781	14.028			--	0.77393	30.8767
22.6846	12.1562	23.2778	13.8495	21.3253	15.7141	22.6196	14.0503			--	0.77534	30.9753
22.7358	12.183	23.3279	13.8696	21.3807	15.7454	22.6617	14.0729			--	0.77715	31.0752
22.7874	12.2099	23.3781	13.8897	21.4362	15.7767	22.703	14.0957			--	0.77856	31.1735
22.8395	12.2366	23.4281	13.9099	21.4916	15.8078	22.744	14.1187			--	0.78039	31.2737
22.8912	12.2634	23.4785	13.93	21.5466	15.839	22.7856	14.142			--	0.78185	31.3724
22.9427	12.29	23.5287	13.9501	21.6014	15.87	22.8273	14.1655			--	0.78351	31.4726
22.9942	12.3167	23.5796	13.9702	21.6563	15.9009	22.8702	14.1892			--	0.78514	31.5721
23.0455	12.3432	23.6305	13.9902	21.7116	15.9318	22.9142	14.2131			--	0.78675	31.672
23.097	12.3698	23.6807	14.0101	21.7675	15.9626	22.958	14.2371			--	0.78859	31.7719
23.1483	12.3962	23.7309	14.0301	21.8226	15.9933	23.0015	14.2613			--	0.78997	31.871
23.1998	12.4227	23.7805	14.0501	21.8777	16.024	23.0455	14.2857			--	0.79181	31.9719
23.251	12.4491	23.8305	14.0701	21.9326	16.0545	23.0903	14.3102			--	0.79319	32.071
23.3022	12.4755	23.8804	14.09	21.9877	16.0851	23.1344	14.3348			--	0.79491	32.1721
23.3531	12.5018	23.9307	14.11	22.0432	16.1155	23.1787	14.3597			--	0.79643	32.272
23.4044	12.5281	23.9815	14.13	22.0982	16.1458	23.2234	14.3846			--	0.79796	32.3731
23.4562	12.5543	24.0316	14.1499	22.153	16.1761	23.2689	14.4097			--	0.79967	32.4742
23.508	12.5805	24.0817	14.1698	22.2075	16.2063	23.3142	14.435			--	0.80105	32.5749
23.5595	12.6066	24.1318	14.1897	22.2622	16.2365	23.3593	14.4603			--	0.80291	32.677
23.6106	12.6328	24.1819	14.2096	22.3173	16.2665	23.4055	14.4858			--	0.80429	32.7774
23.662	12.6588	24.2316	14.2295	22.3723	16.2965	23.4514	14.5114			--	0.80612	32.8799
23.7131	12.6849	24.2817	14.2494	22.4268	16.3264	23.4983	14.5371			--	0.80761	32.9807
23.7644	12.7108	24.3318	14.2693	22.4813	16.3563	23.5447	14.5628			--	0.80923	33.083
23.8154	12.7368	24.3818	14.2892	22.5357	16.3861	23.5912	14.5887			--	0.81091	33.1848
23.8664	12.7627	24.4316	14.3091	22.5902	16.4159	23.6388	14.6146			--	0.81232	33.2867
23.9173	12.7886	24.4819	14.329	22.6447	16.4456	23.6857	14.6407			--	0.81417	33.3898
23.968	12.8144	24.5314	14.3489	22.6989	16.4751	23.7323	14.6668			--	0.81552	33.4911
24.019	12.8403	24.5809	14.3689	22.7531	16.5047	23.779	14.6929			--	0.81744	33.5948
24.0703	12.8661	24.6312	14.3889	22.8072	16.5342	23.8258	14.7193			--	0.81884	33.6962
24.1218	12.8919	24.6807	14.4088	22.8613	16.5636	23.8731	14.7456			--	0.82058	33.7998
24.1732	12.9176	24.7313	14.4288	22.9158	16.593	23.9215	14.772			--	0.82212	33.902
24.2243	12.9432	24.7822	14.4487	22.9704	16.6223	23.9712	14.7985			--	0.8236	34.0053
24.2753	12.9689	24.8324	14.4685	23.0247	16.6516	24.02	14.8249			--	0.82538	34.1089
24.3265	12.9945	24.8824	14.4884	23.0788	16.6807	24.0691	14.8514			--	0.82674	34.2116
24.3774	13.0201	24.9323	14.5083	23.1327	16.7098	24.119	14.878			--	0.82863	34.3163
24.4289	13.0456	24.9824	14.5281	23.1868	16.7389	24.1679	14.9044			--	0.82997	34.4186
24.48	13.0711	25.0323	14.548	23.2406	16.7679	24.2166	14.931			--	0.83178	34.5236
24.5307	13.0966	25.0822	14.5678	23.2944	16.7969	24.2656	14.9576			--	0.83323	34.6268
24.5816	13.122	25.1321	14.5877	23.3479	16.8258	24.3144	14.9842			--	0.83484	34.7318
24.6324	13.1474	25.1819	14.6076	23.4014	16.8546	24.3634	15.0108			--	0.83653	34.8359
24.6832	13.1729	25.2317	14.6275	23.455	16.8835	24.4122	15.0375			--	0.83791	34.9403
24.7347	13.1982	25.2814	14.6474	23.5087	16.9122	24.4619	15.0642			--	0.83977	35.0459
24.7864	13.2235	25.331	14.6674	23.5627	16.9409	24.5127	15.0909			--	0.84108	35.1498
24.8376	13.2487	25.3807	14.6873	23.6164	16.9695	24.5635	15.1175			--	0.84292	35.2562
24.8886	13.274	25.4305	14.7073	23.6698	16.9981	24.6158	15.1442			--	0.84432	35.3603
24.9396	13.2992	25.4809	14.7273	23.7232	17.0266	24.6661	15.1707			--	0.84596	35.4668
24.9907	13.3244	25.5313	14.7472	23.7768	17.0551	24.7165	15.1973			--	0.84757	35.5721
25.042	13.3495	25.5816	14.7672	23.8303	17.0836	24.767	15.2239			--	0.84904	35.678
25.0937	13.3746	25.6316	14.7871	23.8837	17.112	24.8177	15.2504			--	0.85083	35.7847
25.1452	13.3996	25.6814	14.807	23.9368	17.1403	24.8683	15.2769			--	0.85221	35.8902
25.1962	13.4246	25.7314	14.8269	23.9901	17.1686	24.9186	15.3034			--	0.8541	35.9977
25.2471	13.4495	25.7813	14.8468	24.043	17.1968	24.9688	15.33			--	0.85545	36.103
25.2979	13.4745	25.8312	14.8668	24.0962	17.2251	25.0191	15.3565			--	0.85716	36.2109
25.3488	13.4994	25.8814	14.8867	24.15	17.2532	25.0696	15.383			--	0.85867	36.3171
25.4001	13.5243	25.9315	14.9066	24.2035	17.2813	25.1214	15.4094			--	0.86021	36.4246
25.4515	13.5491	25.9813	14.9265	24.2565	17.3094	25.1734	15.4359			--	0.86194	36.5323
25.5024	13.5739	26.0311	14.9465	24.3097	17.3374	25.225	15.4622			--	0.86328	36.6393
25.5532	13.5987	26.0808	14.9664	24.3628	17.3653	25.2776	15.4885			--	0.86516	36.7482
25.6039	13.6234	26.1304	14.9864	24.4159	17.3932	25.3293	15.5147			--	0.86643	36.855
25.6547	13.6482	26.1802	15.0064	24.4699	17.4211	25.3801	15.5409			--	0.86828	36.9644
25.7056	13.6728	26.2304	15.0264	24.5233	17.4489	25.4312	15.5671			--	0.8697	37.0716
25.7564	13.6975	26.2807	15.0464	24.5763	17.4767	25.4823	15.5933			--	0.87134	37.1811
25.8072	13.7222	26.3314	15.0663	24.629	17.5044	25.5332	15.6194			--	0.87301	37.2897
25.8577	13.7468	26.3816	15.0862	24.6817	17.5321	25.5841	15.6455			--	0.87443	37.3983
25.9083	13.7714	26.4316	15.1061	24.7347	17.5597	25.6349	15.6716			--	0.87631	37.5081
25.9588	13.796	26.4815	15.1261	24.7877	17.5873	25.6859	15.6976			--	0.87763	37.6162
26.0093	13.8206	26.5314	15.146	24.8404	17.6149	25.738	15.7236			--	0.87949	37.7267
26.0606	13.8451	26.5813	15.1659	24.8932	17.6425	25.7902	15.7496			--	0.88087	37.835
26.1117	13.8697	26.6312	15.1859	24.9455	17.6699	25.842	15.7755			--	0.88259	37.9458
26.1626	13.8941	26.6814	15.2058	24.9981	17.6974	25.8939	15.8013			--	0.88418	38.0549
26.2135	13.9186	26.7318	15.2257	25.0506	17.7248	25.9456	15.8272			--	0.88568	38.1651
26.264	13.943	26.7817	15.2456	25.1031	17.7522	25.9968	15.8529			--	0.8875	38.2757
26.3147	13.9674	26.8315	15.2655	25.1554	17.7795	26.0481	15.8786			--	0.88882	38.385
26.3654	13.9918	26.8813	15.2854	25.2076	17.8068	26.0993	15.9043			--	0.8907	38.4966
26.4162	14.0162	26.931	15.3054	25.2596	17.8341	26.1507	15.93			--	0.89204	38.6061
26.4669	14.0406	26.9807	15.3253	25.3116	17.8614	26.2025	15.9556			--	0.89381	38.7179
26.5172	14.0648	27.0309	15.3453	25.3641	17.8886	26.2541	15.9812			--	0.89534	38.8282
26.5678	14.0892	27.0812	15.3653	25.4169	17.9158	26.3062	16.0067			--	0.89694	38.9395
26.6181	14.1135	27.1314	15.3852	25.4694	17.9429	26.3589	16.0322			--	0.89871	39.0508
26.6686	14.1378	27.1811	15.4051	25.5215	17.9701	26.4111	16.0575			--	0.90012	39.1615
26.7193	14.162	27.2308	15.4251	25.5737	17.9971	26.4625	16.0829			--	0.90199	39.2737
26.7704	14.1863	27.2807	15.445	25.6256	18.0242	26.5139	16.1082			--	0.90332	39.3841
26.8211	14.2105	27.3305	15.465	25.6776	18.0512	26.5662	16.1334			--	0.90517	39.4969
26.8717	14.2347	27.3803	15.485	25.7293	18.0782	26.6178	16.1586			--	0.90661	39.6075
26.9221	14.2589	27.4303	15.505	25.7812	18.1052	26.6695	16.1838			--	0.90831	39.7202
26.9726	14.283	27.4801	15.525	25.8328	18.1321	26.7215	16.2089			--	0.90999	39.8319
27.0232	14.3072	27.5298	15.545	25.8843	18.159	26.7729	16.2339			--	0.91145	39.9438
27.0739	14.3313	27.5796	15.565	25.936	18.1859	26.824	16.259			--	0.91329	40.0565
27.1245	14.3554	27.6291	15.5851	25.9878	18.2128	26.8748	16.284			--	0.91459	40.1679
27.175	14.3795	27.6786	15.6052	26.0399	18.2397	26.9259	16.309			--	0.91646	40.2817
27.2253	14.4036	27.7283	15.6253	26.0917	18.2665	26.9772	16.3339			--	0.91781	40.3933
27.2755	14.4276	27.7782	15.6454	26.1434	18.2933	27.0289	16.3588			--	0.91955	40.5072
27.3257	14.4517	27.8285	15.6655	26.1946	18.32	27.0808	16.3836			--	0.92117	40.6197
27.3761	14.4758	27.8789	15.6856	26.2465	18.3468	27.1328	16.4085			--	0.92265	40.7329
27.4272	14.4998	27.929	15.7057	26.2981	18.3735	27.1845	16.4332			--	0.92446	40.8468
27.478	14.5238	27.9787	15.7258	26.3498	18.4002	27.236	16.4579			--	0.92576	40.9594
27.5287	14.5478	28.0285	15.7459	26.4012	18.4269	27.2875	16.4826			--	0.92767	41.0743
27.5791	14.5717	28.0783	15.766	26.4524	18.4536	27.3398	16.5072			--	0.92898	41.1868
27.6296	14.5957	28.1281	15.7861	26.5038	18.4802	27.3923	16.5317			--	0.93078	41.3021
27.6799	14.6196	28.1778	15.8062	26.5548	18.5068	27.4436	16.5562			--	0.93229	41.4153
27.7306	14.6435	28.2277	15.8264	26.6062	18.5334	27.4947	16.5807			--	0.93384	41.5301
27.7814	14.6674	28.2774	15.8466	26.6582	18.56	27.5454	16.6051			--	0.93558	41.6448
27.8323	14.6913	28.3272	15.8667	26.7098	18.5866	27.5963	16.6296			--	0.93691	41.7589
27.883	14.7151	28.3768	15.8869	26.7612	18.6131	27.6479	16.654			--	0.93879	41.875
27.9332	14.739	28.4263	15.9072	26.8124	18.6396	27.6999	16.6783			--	0.94008	41.9889
27.9836	14.7628	28.4759	15.9274	26.8638	18.6661	27.751	16.7026			--	0.94195	42.1056
28.0335	14.7866	28.5256	15.9477	26.9149	18.6926	27.8019	16.7268			--	0.94341	42.2197
28.0843	14.8104	28.5755	15.968	26.9667	18.7191	27.8526	16.7511			--	0.94506	42.3361
28.1351	14.8342	28.626	15.9883	27.0182	18.7455	27.904	16.7753			--	0.94672	42.4514
28.1856	14.858	28.676	16.0085	27.0694	18.7719	27.9554	16.7995			--	0.94814	42.5672
28.236	14.8817	28.7257	16.0288	27.1205	18.7983	28.0064	16.8237			--	0.94998	42.684
28.2863	14.9054	28.7754	16.0491	27.1713	18.8247	28.0578	16.8478			--	0.95125	42.7991
28.3366	14.9292	28.8251	16.0694	27.2221	18.8511	28.1086	16.8718			--	0.95316	42.9169
28.3868	14.9529	28.8748	16.0897	27.2734	18.8775	28.1591	16.8959			--	0.95457	43.0322
28.4372	14.9766	28.9245	16.1101	27.3249	18.9038	28.2093	16.92			--	0.95633	43.1498
28.4875	15.0003	28.9747	16.1304	27.3757	18.9301	28.2605	16.9441			--	0.95797	43.2659
28.5378	15.024	29.0243	16.1508	27.4265	18.9564	28.3115	16.968			--	0.95946	43.3826
28.5878	15.0477	29.0741	16.1712	27.4774	18.9827	28.3627	16.992			--	0.96126	43.4999
28.6379	15.0713	29.1236	16.1915	27.5282	19.009	28.4133	17.016			--	0.96257	43.6162
28.6878	15.0951	29.1733	16.212	27.5789	19.0353	28.4643	17.0399			--	0.9645	43.7348
28.7378	15.1187	29.2224	16.2324	27.6297	19.0615	28.5159	17.0638			--	0.96584	43.8508
28.7884	15.1424	29.2723	16.2529	27.6805	19.0878	28.5663	17.0877			--	0.96759	43.9694
28.8391	15.1661	29.322	16.2734	27.7309	19.114	28.6166	17.1116			--	0.96911	44.0865
28.8895	15.1897	29.3723	16.294	27.7812	19.1403	28.6668	17.1354			--	0.97064	44.2048
28.9397	15.2133	29.4226	16.3144	27.8316	19.1665	28.7169	17.1593			--	0.97241	44.3231
28.9898	15.2369	29.4725	16.3349	27.8823	19.1928	28.7677	17.1832			--	0.97371	44.4407
29.0401	15.2606	29.5222	16.3554	27.9333	19.219	28.8182	17.2069			--	0.97563	44.5605
29.09	15.2842	29.5719	16.3759	27.9842	19.2452	28.8683	17.2307			--	0.9769	44.6777
29.1402	15.3078	29.6218	16.3964	28.0347	19.2714	28.9183	17.2546			--	0.97887	44.798
29.1901	15.3314	29.6715	16.4169	28.0851	19.2976	28.9689	17.2784			--	0.98036	44.9154
29.2399	15.355	29.722	16.4375	28.1355	19.3237	29.0202	17.3022			--	0.98198	45.0349
29.2898	15.3786	29.7728	16.458	28.1859	19.3499	29.0705	17.3259			--	0.98366	45.1537
29.3397	15.4023	29.823	16.4784	28.2363	19.3761	29.1207	17.3497			--	0.98509	45.2726
29.3893	15.4259	29.8724	16.4988	28.2864	19.4022	29.1715	17.3734			--	0.98698	45.3927
29.4394	15.4495	29.9223	16.5194	28.3364	19.4284	29.2218	17.3972			--	0.98829	45.5109
29.4897	15.4732	29.9718	16.5398	28.3864	19.4546	29.2719	17.4209			--	0.99012	45.6317
29.5402	15.4968	30.0212	16.5604	28.4365	19.4807	29.3229	17.4446			--	0.99151	45.7504
29.5903	15.5204	30.0711	16.581	28.4863	19.5069	29.3732	17.4683			--	0.9932	45.8712
29.6402	15.544	30.1211	16.6015	28.5366	19.5331	29.4237	17.492			--	0.99485	45.991
29.6901	15.5676	30.1711	16.6221	28.587	19.5592	29.474	17.5156			--	0.99632	46.111
29.7401	15.5912	30.2208	16.6427	28.637	19.5854	29.5238	17.5393			--	0.99818	46.2319
29.7901	15.6148	30.2702	16.6633	28.687	19.6115	29.5736	17.5629			--	0.99944	46.3514
29.8401	15.6385	30.3197	16.6839	28.737	19.6377	29.6237	17.5866			--	1.00133	46.4735
29.8902	15.6621	30.3692	16.7046	28.7871	19.6639	29.6743	17.6103			--	1.00268	46.5931
29.9402	15.6857	30.4188	16.7253	28.8371	19.69	29.7253	17.6339			--	1.0044	46.7153
29.99	15.7093	30.4683	16.746	28.8872	19.7162	29.7753	17.6576			--	1.00599	46.8359
30.0397	15.7329	30.518	16.7668	28.9371	19.7423	29.8253	17.6812			--	1.0075	46.9574
30.0895	15.7565	30.5674	16.7875	28.9869	19.7685	29.8754	17.7048			--	1.00932	47.0794
30.1394	15.7802	30.617	16.8084	29.0365	19.7946	29.9255	17.7284			--	1.01059	47.2002
30.1899	15.8038	30.6663	16.8292	29.0863	19.8208	29.9765	17.752			--	1.0125	47.3234
30.2404	15.8274	30.7156	16.8501	29.1361	19.8469	30.027	17.7756			--	1.01381	47.4441
30.2905	15.851	30.7651	16.871	29.1866	19.8731	30.0772	17.7992			--	1.01562	47.5677
30.3403	15.8746	30.8148	16.892	29.2368	19.8993	30.1276	17.8227			--	1.01712	47.6892
30.3905	15.8982	30.8648	16.9129	29.2867	19.9254	30.1771	17.8463			--	1.01866	47.8122
30.4403	15.9218	30.915	16.9339	29.3363	19.9516	30.2273	17.8699			--	1.02043	47.9351
30.4903	15.9454	30.9645	16.9548	29.3862	19.9778	30.2773	17.8935			--	1.02171	48.0574
30.5408	15.969	31.0141	16.9758	29.4361	20.0039	30.3276	17.9171			--	1.02364	48.1818
30.591	15.9926	31.0636	16.9968	29.4869	20.0301	30.3779	17.9406			--	1.02492	48.3038
30.641	16.0162	31.1132	17.0179	29.5376	20.0563	30.4277	17.9642			--	1.02681	48.4286
30.6908	16.0398	31.1629	17.039	29.5877	20.0824	30.4774	17.9878			--	1.02827	48.5511
30.7405	16.0634	31.2124	17.06	29.6375	20.1086	30.5274	18.0113			--	1.02987	48.6756
30.7903	16.087	31.2618	17.0812	29.6871	20.1347	30.5771	18.0349			--	1.03161	48.7993
30.8404	16.1106	31.3111	17.1024	29.7369	20.1609	30.6272	18.0585			--	1.03296	48.9229
30.8907	16.1342	31.3606	17.1236	29.7867	20.187	30.6773	18.082			--	1.03486	49.0483
30.9409	16.1578	31.4099	17.1448	29.8367	20.2132	30.7271	18.1056			--	1.03611	49.1713
30.9906	16.1813	31.4591	17.1661	29.8864	20.2394	30.7766	18.1292			--	1.03799	49.2974
31.0405	16.205	31.5088	17.1875	29.9362	20.2655	30.8262	18.1528			--	1.03938	49.4209
31.0903	16.2286	31.5586	17.2088	29.9857	20.2917	30.8757	18.1764			--	1.04105	49.5467
31.1401	16.2522	31.6085	17.2301	30.0352	20.3179	30.9254	18.2			--	1.0427	49.6716
31.19	16.2758	31.6583	17.2515	30.0847	20.344	30.9756	18.2237			--	1.0441	49.7966
31.2398	16.2994	31.7077	17.2729	30.1343	20.3702	31.0255	18.2473			--	1.04599	49.9231
31.2897	16.323	31.7572	17.2943	30.1836	20.3964	31.0753	18.2709			--	1.04728	50.0475
31.3392	16.3467	31.8067	17.3158	30.233	20.4227	31.1249	18.2945			--	1.04921	50.1746
31.3889	16.3703	31.8562	17.3372	30.2821	20.4489	31.1742	18.3182			--	1.05054	50.2992
31.4385	16.3939	31.9061	17.3588	30.3314	20.4751	31.224	18.3419			--	1.05226	50.4264
31.4881	16.4176	31.9557	17.3802	30.3806	20.5014	31.2736	18.3655			--	1.05385	50.552
31.5381	16.4413	32.0052	17.4018	30.4304	20.5276	31.3232	18.3892			--	1.0553	50.6786
31.5883	16.465	32.0546	17.4234	30.48	20.5539	31.3725	18.4129			--	1.05714	50.8059
31.6383	16.4886	32.1039	17.445	30.5295	20.5801	31.4216	18.4366			--	1.05838	50.9316
31.6882	16.5123	32.1532	17.4667	30.5786	20.6064	31.471	18.4603			--	1.06028	51.0603
31.7378	16.536	32.2026	17.4884	30.6279	20.6327	31.5202	18.4841			--	1.06155	51.1862
31.7877	16.5597	32.2521	17.5101	30.6771	20.659	31.5696	18.5078			--	1.06332	51.315
31.8374	16.5834	32.3023	17.5319	30.7261	20.6853	31.6195	18.5316			--	1.06486	51.442
31.8871	16.6071	32.3524	17.5536	30.7752	20.7116	31.6694	18.5554			--	1.0664	51.5701
31.9368	16.6308	32.4019	17.5753	30.8241	20.738	31.7187	18.5792			--	1.06823	51.6985
31.9864	16.6545	32.4517	17.5971	30.8729	20.7643	31.7681	18.603			--	1.06952	51.8258
32.0359	16.6782	32.5011	17.6189	30.9217	20.7907	31.8174	18.6269			--	1.07144	51.9554
32.0854	16.702	32.5506	17.6407	30.9706	20.8171	31.8669	18.6507			--	1.07268	52.0827
32.1349	16.7257	32.6003	17.6626	31.0197	20.8435	31.9164	18.6746			--	1.0745	52.2129
32.1845	16.7495	32.6503	17.6845	31.0689	20.8699	31.9659	18.6985			--	1.07599	52.3408
32.2344	16.7733	32.7003	17.7063	31.1181	20.8963	32.0153	18.7223			--	1.07753	52.4705
32.2844	16.7971	32.7499	17.7282	31.1668	20.9227	32.0641	18.7463			--	1.07929	52.6
32.3342	16.8209	32.7994	17.7501	31.2158	20.9492	32.1135	18.7702			--	1.08056	52.7289
32.3837	16.8447	32.8486	17.7721	31.2647	20.9757	32.1626	18.7942			--	1.08248	52.8601
32.4332	16.8685	32.8979	17.794	31.3135	21.0022	32.2115	18.8181			--	1.08372	52.9885
32.4828	16.8924	32.9474	17.8161	31.3626	21.0287	32.2611	18.8422			--	1.08561	53.1202
32.5322	16.9162	32.9974	17.8381	31.4113	21.0552	32.3109	18.8662			--	1.08703	53.2495
32.582	16.9401	33.0472	17.8602	31.46	21.0817	32.3604	18.8902			--	1.08865	53.3808
32.6317	16.9639	33.0968	17.8822	31.5086	21.1083	32.4095	18.9142			--	1.09038	53.5112
32.6812	16.9878	33.1462	17.9044	31.5572	21.1349	32.4587	18.9383			--	1.0917	53.6417
32.7306	17.0117	33.1955	17.9265	31.606	21.1615	32.5082	18.9624			--	1.09365	53.774
32.7801	17.0356	33.245	17.9487	31.6552	21.1881	32.5578	18.9865			--	1.09488	53.9036
32.8294	17.0596	33.2945	17.9709	31.7042	21.2147	32.6083	19.0106			--	1.09679	54.0367
32.879	17.0835	33.3439	17.9931	31.7531	21.2413	32.6585	19.0346			--	1.09816	54.1669
32.9289	17.1075	33.3935	18.0154	31.8016	21.268	32.7079	19.0587			--	1.09983	54.2995
32.9789	17.1314	33.4429	18.0377	31.8503	21.2947	32.7576	19.0829			--	1.10148	54.4311
33.0286	17.1554	33.4921	18.0601	31.899	21.3214	32.8068	19.107			--	1.10288	54.5631
33.078	17.1794	33.5412	18.0825	31.9479	21.3481	32.8562	19.1311			--	1.10484	54.6962
33.1276	17.2034	33.5904	18.1049	31.9968	21.3748	32.9058	19.1553			--	1.10609	54.8272
33.1772	17.2274	33.64	18.1275	32.0454	21.4016	32.9553	19.1794			--	1.10802	54.9612
33.227	17.2514	33.6897	18.15	32.0938	21.4283	33.0049	19.2036			--	1.10936	55.0924
33.2774	17.2754	33.7397	18.1725	32.1425	21.4551	33.054	19.2278			--	1.1111	55.2262
33.3275	17.2994	33.7894	18.195	32.1908	21.4819	33.1033	19.252			--	1.11273	55.3586
33.3771	17.3234	33.8387	18.2176	32.2398	21.5088	33.1525	19.2762			--	1.11413	55.4916
33.4266	17.3474	33.888	18.2402	32.2887	21.5357	33.2017	19.3005			--	1.11603	55.6256
33.4759	17.3715	33.9375	18.2629	32.337	21.5625	33.2509	19.3248			--	1.11727	55.7577
33.5254	17.3956	33.9868	18.2856	32.3854	21.5894	33.3	19.3491			--	1.11921	55.8929
33.575	17.4196	34.0362	18.3083	32.4341	21.6163	33.3492	19.3734			--	1.12052	56.0253
33.6248	17.4437	34.0855	18.3311	32.4825	21.6432	33.398	19.3977			--	1.12229	56.1604
33.6743	17.4678	34.1347	18.3539	32.5309	21.6702	33.4469	19.4221			--	1.1239	56.2938
33.7236	17.4919	34.1838	18.3767	32.5794	21.6972	33.4958	19.4465			--	1.12535	56.4279
33.7729	17.516	34.2329	18.3997	32.6277	21.7242	33.5453	19.471			--	1.12724	56.5629
33.8223	17.5402	34.2821	18.4226	32.6759	21.7512	33.5948	19.4954			--	1.12847	56.6962
33.8716	17.5644	34.3315	18.4457	32.724	21.7783	33.6441	19.5199			--	1.13046	56.8324
33.921	17.5886	34.3813	18.4688	32.7722	21.8054	33.6933	19.5443			--	1.13174	56.9657
33.9704	17.6128	34.4309	18.4918	32.8209	21.8325	33.7423	19.5688			--	1.13356	57.1021
34.0197	17.637	34.4802	18.5149	32.8696	21.8596	33.7913	19.5934			--	1.13507	57.2362
34.0688	17.6613	34.5295	18.538	32.9179	21.8867	33.8402	19.618			--	1.13656	57.3719
34.1182	17.6856	34.5789	18.5612	32.9661	21.9139	33.8893	19.6425			--	1.13839	57.5076
34.1671	17.7099	34.6281	18.5845	33.0145	21.9411	33.938	19.6672			--	1.13961	57.6423
34.2165	17.7342	34.6777	18.6077	33.0626	21.9683	33.9869	19.6918			--	1.14163	57.7798
34.2661	17.7586	34.7271	18.631	33.1108	21.9956	34.0353	19.7165			--	1.14292	57.9141
34.3158	17.7829	34.7764	18.6544	33.1591	22.0228	34.0842	19.7412			--	1.14477	58.0516
34.3652	17.8073	34.8257	18.6777	33.2069	22.0501	34.1331	19.766			--	1.1463	58.1867
34.4144	17.8317	34.8748	18.7012	33.255	22.0775	34.1823	19.7908			--	1.14785	58.3233
34.4636	17.8561	34.9239	18.7247	33.303	22.1048	34.2316	19.8156			--	1.14972	58.4601
34.5129	17.8806	34.9734	18.7482	33.3506	22.1322	34.2802	19.8404			--	1.15105	58.5955
34.5621	17.905	35.0232	18.7718	33.3989	22.1596	34.3294	19.8652			--	1.15311	58.7332
34.611	17.9295	35.0731	18.7953	33.4472	22.187	34.3781	19.8901			--	1.15436	58.8679
34.6602	17.9541	35.1227	18.8189	33.4955	22.2145	34.4271	19.915			--	1.15623	59.0062
34.7092	17.9786	35.1722	18.8425	33.5434	22.242	34.476	19.94			--	1.15772	59.1416
34.7581	18.0032	35.2214	18.8661	33.5915	22.2695	34.5249	19.965			--	1.1593	59.2791
34.807	18.0278	35.2709	18.8898	33.6393	22.2971	34.5737	19.99			--	1.16113	59.416
34.8561	18.0525	35.3207	18.9136	33.6873	22.3247	34.6221	20.015			--	1.16241	59.5522
34.9053	18.0772	35.3714	18.9373	33.7353	22.3523	34.6709	20.0401			--	1.16442	59.6907
34.9547	18.1019	35.4215	18.9609	33.7833	22.3799	34.7197	20.0652			--	1.16565	59.8263
35.0038	18.1266	35.4711	18.9846	33.8309	22.4076	34.7685	20.0904			--	1.16757	59.9654
35.053	18.1514	35.5205	19.0083	33.8786	22.4353	34.8178	20.1156			--	1.16906	60.1017
35.102	18.1761	35.5698	19.0321	33.9263	22.4631	34.8668	20.1407			--	1.17068	60.2399
35.1511	18.201	35.6191	19.0558	33.9744	22.4909	34.9155	20.1659			--	1.17249	60.3774
35.2003	18.2258	35.6687	19.0797	34.0228	22.5186	34.9647	20.1912			--	1.1738	60.5144
35.2494	18.2506	35.7184	19.1035	34.0707	22.5465	35.0133	20.2165			--	1.17583	60.6536
35.2984	18.2755	35.7678	19.1274	34.1186	22.5743	35.0622	20.2418			--	1.17708	60.7897
35.3474	18.3005	35.8169	19.1513	34.1665	22.6022	35.1115	20.2672			--	1.17908	60.9294
35.3963	18.3254	35.8661	19.1753	34.2142	22.6301	35.1603	20.2925			--	1.18055	61.0656
35.4451	18.3504	35.9153	19.1993	34.2626	22.658	35.2093	20.3179			--	1.18222	61.2045
35.4941	18.3755	35.9646	19.2234	34.3109	22.686	35.258	20.3433			--	1.18399	61.3421
35.5434	18.4005	36.0138	19.2475	34.3587	22.714	35.3066	20.3688			--	1.18535	61.4798
35.5928	18.4256	36.0631	19.2717	34.4066	22.7421	35.3556	20.3943			--	1.18738	61.6188
35.6422	18.4506	36.1121	19.2959	34.4542	22.7701	35.4044	20.4198			--	1.18861	61.7554
35.6913	18.4758	36.1611	19.3202	34.502	22.7982	35.4535	20.4454			--	1.19059	61.8953
35.7403	18.5009	36.2103	19.3445	34.55	22.8263	35.5027	20.471			--	1.19198	62.0322
35.7894	18.5261	36.2593	19.3689	34.5979	22.8545	35.5512	20.4966			--	1.19367	62.1716
35.8386	18.5513	36.309	19.3934	34.6457	22.8827	35.6	20.5222			--	1.19545	62.3098
35.8882	18.5765	36.3587	19.4178	34.6933	22.9109	35.6489	20.5479			--	1.19683	62.4477
35.9375	18.6017	36.408	19.4423	34.741	22.9391	35.6976	20.5736			--	1.19888	62.5873
35.9865	18.627	36.4572	19.4668	34.7887	22.9674	35.7465	20.5993			--	1.20012	62.7242
36.0357	18.6523	36.5064	19.4914	34.8365	22.9957	35.7952	20.6251			--	1.20212	62.8646
36.0844	18.6776	36.5555	19.5161	34.884	23.0241	35.8438	20.6509			--	1.20368	63.0016
36.1333	18.703	36.6046	19.5408	34.9314	23.0525	35.8926	20.6768			--	1.20518	63.1407
36.1825	18.7284	36.6537	19.5655	34.9789	23.0809	35.9415	20.7027			--	1.20685	63.2797
36.2319	18.7538	36.7027	19.5903	35.0263	23.1093	35.9908	20.7286			--	1.2085	63.4184
36.2809	18.7792	36.7515	19.6152	35.074	23.1379	36.0399	20.7545			--	1.21011	63.5574
36.3298	18.8047	36.8004	19.6401	35.1219	23.1664	36.0891	20.7804			--	1.21177	63.6964
36.3788	18.8302	36.8495	19.6652	35.1698	23.1949	36.1376	20.8064			--	1.2134	63.8355
36.4278	18.8557	36.8987	19.6902	35.2173	23.2235	36.1865	20.8324			--	1.2151	63.9747
36.4768	18.8813	36.9483	19.7153	35.2647	23.2521	36.2351	20.8585			--	1.21681	64.1136
36.5258	18.9069	36.9978	19.7405	35.3122	23.2808	36.2837	20.8845			--	1.21849	64.2524
36.5748	18.9325	37.0469	19.7657	35.3597	23.3095	36.3327	20.9107			--	1.22017	64.3914
36.6236	18.9582	37.096	19.7909	35.407	23.3383	36.3812	20.9368			--	1.22181	64.5303
36.6723	18.9839	37.1451	19.8162	35.4543	23.367	36.4293	20.963			--	1.22348	64.6693
36.7211	19.0096	37.1943	19.8415	35.5014	23.3959	36.4781	20.9892			--	1.22516	64.8082
36.7699	19.0354	37.2435	19.8669	35.5485	23.4247	36.5265	21.0155			--	1.22685	64.9471
36.819	19.0612	37.2927	19.8923	35.5956	23.4536	36.5754	21.0419			--	1.2285	65.0859
36.8683	19.087	37.3417	19.9179	35.6433	23.4825	36.6244	21.0682			--	1.23015	65.2248
36.9174	19.1129	37.3906	19.9434	35.6908	23.5115	36.6728	21.0946			--	1.23181	65.3636
36.9661	19.1388	37.4396	19.969	35.7381	23.5405	36.7214	21.121			--	1.23347	65.5027
37.015	19.1647	37.4887	19.9947	35.7855	23.5696	36.7698	21.1474			--	1.23518	65.6416
37.0639	19.1907	37.5383	20.0205	35.8325	23.5987	36.8184	21.1739			--	1.23684	65.7804
37.1127	19.2167	37.5879	20.0462	35.8799	23.6278	36.8672	21.2005			--	1.2385	65.9193
37.1614	19.2427	37.6371	20.072	35.9272	23.657	36.9157	21.227			--	1.24018	66.0581
37.2102	19.2688	37.6863	20.0979	35.9744	23.6862	36.9643	21.2536			--	1.24182	66.197
37.2587	19.2949	37.7355	20.1237	36.0214	23.7154	37.0124	21.2803			--	1.24349	66.3359
37.3072	19.3211	37.7847	20.1497	36.0685	23.7447	37.0607	21.307			--	1.24513	66.4748
37.3558	19.3472	37.834	20.1757	36.1154	23.7741	37.1094	21.3337			--	1.24677	66.6138
37.4046	19.3735	37.8836	20.2017	36.1626	23.8034	37.1582	21.3605			--	1.2484	66.7529
37.4535	19.3998	37.9327	20.2277	36.2102	23.8329	37.207	21.3873			--	1.25001	66.8922
37.5025	19.4261	37.9817	20.2538	36.2575	23.8623	37.2555	21.4142			--	1.25168	67.0314
37.5512	19.4525	38.0307	20.28	36.3046	23.8918	37.3038	21.441			--	1.25334	67.1707
37.5999	19.4789	38.0798	20.3063	36.3517	23.9214	37.3522	21.468			--	1.25502	67.31
37.6486	19.5053	38.1292	20.3326	36.3989	23.9509	37.4006	21.495			--	1.25666	67.4491
37.6974	19.5318	38.1787	20.3589	36.4464	23.9806	37.4496	21.522			--	1.25829	67.5886
37.7462	19.5583	38.2279	20.3853	36.4936	24.0102	37.4984	21.549			--	1.25997	67.7278
37.7949	19.5848	38.277	20.4117	36.5407	24.0399	37.5466	21.5761			--	1.26161	67.8671
37.8436	19.6114	38.3261	20.4382	36.5876	24.0696	37.5952	21.6032			--	1.26328	68.0066
37.8921	19.6381	38.3753	20.4647	36.6345	24.0994	37.6435	21.6304			--	1.26491	68.1461
37.9406	19.6647	38.4244	20.4913	36.6817	24.1292	37.6919	21.6576			--	1.26655	68.2855
37.9892	19.6915	38.4736	20.5179	36.729	24.1591	37.7407	21.6848			--	1.26824	68.4252
38.0382	19.7183	38.5226	20.5446	36.7761	24.189	37.7891	21.7121			--	1.26989	68.5647
38.0873	19.745	38.5716	20.5713	36.823	24.219	37.8375	21.7395			--	1.2716	68.7042
38.136	19.7718	38.6207	20.5982	36.8699	24.249	37.8861	21.7668			--	1.27332	68.8434
38.1847	19.7987	38.6697	20.625	36.9168	24.279	37.9343	21.7943			--	1.27498	68.9827
38.2334	19.8256	38.7193	20.652	36.9638	24.3091	37.9826	21.8217			--	1.27665	69.122
38.2822	19.8526	38.7687	20.6789	37.0106	24.3392	38.031	21.8492			--	1.27832	69.2613
38.3317	19.8795	38.8178	20.7059	37.0575	24.3694	38.0793	21.8768			--	1.28002	69.4006
38.3813	19.9065	38.867	20.733	37.1042	24.3996	38.1276	21.9044			--	1.2817	69.5399
38.4304	19.9335	38.9162	20.76	37.151	24.4298	38.1757	21.932			--	1.28338	69.679
38.4791	19.9606	38.9652	20.7872	37.1979	24.4602	38.224	21.9597			--	1.28504	69.8181
38.5279	19.9876	39.0144	20.8144	37.245	24.4905	38.2724	21.9874			--	1.28671	69.9574
38.5766	20.0148	39.0632	20.8417	37.292	24.5209	38.321	22.0152			--	1.28842	70.0966
38.6256	20.0419	39.1122	20.869	37.3388	24.5514	38.3694	22.043			--	1.29016	70.2354
38.6745	20.0691	39.161	20.8965	37.3855	24.5819	38.4178	22.0709			--	1.29203	70.3742
38.7232	20.0963	39.2101	20.9239	37.4323	24.6124	38.466	22.0988			--	1.29389	70.5123
38.7719	20.1236	39.2594	20.9515	37.479	24.643	38.5143	22.1268			--	1.29578	70.6501
38.8204	20.1509	39.3087	20.979	37.5259	24.6736	38.5623	22.1548			--	1.29755	70.787
38.8691	20.1782	39.3579	21.0066	37.5724	24.7043	38.6104	22.1828			--	1.29929	70.9242
38.9178	20.2056	39.4071	21.0343	37.6189	24.735	38.6586	22.2109			--	1.30104	71.0612
38.9664	20.2331	39.4562	21.062	37.6656	24.7658	38.7066	22.2391			--	1.30278	71.1978
39.0148	20.2606	39.5054	21.0898	37.7123	24.7966	38.7544	22.2673			--	1.30447	71.3344
39.0634	20.2881	39.5545	21.1176	37.7591	24.8275	38.8026	22.2956			--	1.30612	71.4711
39.1116	20.3157	39.6037	21.1455	37.8058	24.8584	38.8513	22.3239			--	1.30779	71.6077
39.1601	20.3433	39.6526	21.1734	37.8524	24.8893	38.8994	22.3522			--	1.30941	71.7444
39.2089	20.371	39.7016	21.2015	37.8989	24.9204	38.9475	22.3806			--	1.31109	71.8812
39.2578	20.3986	39.7505	21.2295	37.9456	24.9514	38.9955	22.4091			--	1.31276	72.0179
39.3063	20.4264	39.7996	21.2577	37.9923	24.9825	39.0437	22.4376			--	1.31438	72.1545
39.3548	20.4542	39.8492	21.2859	38.0389	25.0137	39.0917	22.4661			--	1.31605	72.2914
39.4033	20.4821	39.8986	21.314	38.0853	25.0449	39.1398	22.4948			--	1.31766	72.4282
39.4516	20.5099	39.9478	21.3423	38.1316	25.0762	39.1877	22.5235			--	1.31933	72.5653
39.5	20.5379	39.9969	21.3706	38.1781	25.1075	39.2353	22.5522			--	1.32094	72.7021
39.5483	20.5659	40.0462	21.3989	38.2249	25.1389	39.2832	22.581			--	1.32257	72.8394
39.5966	20.5939	40.0957	21.4273	38.2718	25.1703	39.3316	22.6098			--	1.32419	72.9764
39.6447	20.622	40.1452	21.4557	38.3183	25.2017	39.38	22.6387			--	1.32578	73.1139
39.6929	20.6502	40.1943	21.4842	38.3647	25.2332	39.4283	22.6676			--	1.32741	73.2513
39.7412	20.6784	40.2432	21.5127	38.4112	25.2648	39.4764	22.6966			--	1.32902	73.3889
39.7898	20.7067	40.2922	21.5413	38.458	25.2964	39.5245	22.7256			--	1.33067	73.5266
39.8383	20.735	40.3412	21.57	38.505	25.3281	39.5725	22.7547			--	1.33229	73.6644
39.8867	20.7633	40.3906	21.5987	38.5515	25.3597	39.621	22.7839			--	1.33387	73.8022
39.935	20.7917	40.4398	21.6274	38.5978	25.3915	39.6695	22.813			--	1.3355	73.9404
39.9834	20.8202	40.4886	21.6562	38.6442	25.4233	39.7173	22.8422			--	1.33712	74.0785
40.0316	20.8487	40.5376	21.6851	38.6907	25.4552	39.7653	22.8715			--	1.33872	74.2167
40.0801	20.8772	40.5866	21.7141	38.7373	25.487	39.8133	22.9008			--	1.3403	74.3551
40.1285	20.9058	40.6355	21.7431	38.7837	25.519	39.8617	22.9302			--	1.34187	74.4939
40.1766	20.9345	40.6844	21.7721	38.83	25.551	39.91	22.9596			--	1.34345	74.6328
40.2247	20.9632	40.7334	21.8013	38.8763	25.5831	39.958	22.9891			--	1.34502	74.7719
40.273	20.992	40.782	21.8305	38.9226	25.6152	40.0059	23.0186			--	1.34659	74.9113
40.3214	21.0208	40.8308	21.8598	38.9689	25.6474	40.054	23.0482			--	1.34822	75.0509
40.3701	21.0497	40.8798	21.8892	39.0151	25.6796	40.102	23.0778			--	1.34977	75.1903
40.4185	21.0786	40.9293	21.9186	39.0612	25.7119	40.1502	23.1075			--	1.35136	75.3305
40.4668	21.1076	40.9783	21.948	39.1073	25.7443	40.1982	23.1373			--	1.35293	75.4704
40.515	21.1366	41.0271	21.9776	39.1536	25.7766	40.246	23.1671			--	1.35451	75.6108
40.5634	21.1657	41.0761	22.0072	39.2003	25.809	40.2936	23.1969			--	1.35611	75.7513
40.6119	21.1948	41.1249	22.0369	39.2467	25.8416	40.3417	23.2268			--	1.35769	75.8921
40.6604	21.224	41.1736	22.0666	39.293	25.8741	40.3903	23.2568			--	1.35928	76.0328
40.7087	21.2532	41.2223	22.0964	39.3391	25.9067	40.4384	23.2868			--	1.36084	76.174
40.7571	21.2825	41.2709	22.1263	39.3853	25.9394	40.4862	23.3169			--	1.36239	76.3153
40.8054	21.3118	41.3195	22.1563	39.4313	25.9721	40.5344	23.347			--	1.36401	76.457
40.8536	21.3412	41.3684	22.1864	39.4773	26.0048	40.5823	23.3771			--	1.3656	76.5986
40.9023	21.3707	41.4176	22.2166	39.5231	26.0376	40.6302	23.4074			--	1.36721	76.7404
40.9506	21.4001	41.4666	22.2468	39.5691	26.0705	40.6782	23.4376			--	1.36879	76.8826
40.9987	21.4296	41.5154	22.277	39.615	26.1035	40.7261	23.4679			--	1.37037	77.0247
41.0469	21.4592	41.5643	22.3073	39.6612	26.1365	40.7739	23.4983			--	1.37197	77.1672
41.095	21.4889	41.6131	22.3378	39.7074	26.1695	40.8215	23.5288			--	1.37356	77.3096
41.1433	21.5186	41.662	22.3682	39.7534	26.2027	40.8697	23.5593			--	1.37521	77.4525
41.1913	21.5483	41.7108	22.3988	39.7994	26.2358	40.918	23.5899			--	1.37682	77.5952
41.2395	21.5781	41.7595	22.4294	39.8453	26.2691	40.9657	23.6205			--	1.37843	77.7381
41.2875	21.608	41.8082	22.4601	39.8913	26.3024	41.0134	23.6511			--	1.38004	77.8811
41.3354	21.638	41.8568	22.4909	39.9372	26.3357	41.0613	23.6819			--	1.38163	78.0242
41.3836	21.668	41.906	22.5218	39.9829	26.3691	41.1093	23.7127			--	1.38329	78.1677
41.4322	21.698	41.9552	22.5527	40.0285	26.4026	41.1571	23.7435			--	1.38489	78.3109
41.4804	21.7281	42.0039	22.5836	40.0744	26.4361	41.2047	23.7744			--	1.38651	78.4546
41.5286	21.7583	42.0528	22.6147	40.1206	26.4697	41.2525	23.8054			--	1.38811	78.5982
41.5767	21.7885	42.1017	22.6458	40.1666	26.5033	41.3001	23.8364			--	1.38971	78.7419
41.6247	21.8188	42.1508	22.677	40.2126	26.537	41.348	23.8675			--	1.39133	78.8859
41.6727	21.8491	42.2	22.7083	40.2584	26.5708	41.3962	23.8987			--	1.39291	79.0299
41.7208	21.8795	42.2488	22.7396	40.3042	26.6046	41.4441	23.9298			--	1.3945	79.1742
41.7687	21.91	42.2976	22.7709	40.3503	26.6385	41.4918	23.9611			--	1.3961	79.3188
41.8165	21.9405	42.3463	22.8024	40.3961	26.6724	41.5395	23.9924			--	1.39768	79.4632
41.8643	21.9711	42.3955	22.8339	40.4418	26.7064	41.5878	24.0238			--	1.3993	79.6083
41.9124	22.0018	42.4444	22.8655	40.4874	26.7405	41.636	24.0552			--	1.40094	79.7531
41.9606	22.0325	42.4932	22.8971	40.5332	26.7746	41.6837	24.0867			--	1.40255	79.8979
42.0087	22.0632	42.542	22.9289	40.5793	26.8088	41.7313	24.1182			--	1.40418	80.0431
42.0566	22.0941	42.5908	22.9607	40.6249	26.843	41.7791	24.1499			--	1.40576	80.1883
42.1045	22.125	42.6398	22.9925	40.6706	26.8773	41.8269	24.1815			--	1.40739	80.3337
42.1525	22.1559	42.6885	23.0245	40.7163	26.9117	41.8748	24.2132			--	1.40901	80.4791
42.2006	22.1869	42.7372	23.0565	40.7619	26.9461	41.9225	24.245			--	1.41063	80.6247
42.2486	22.218	42.7858	23.0886	40.8075	26.9806	41.9703	24.2769			--	1.41225	80.7703
42.2964	22.2492	42.8345	23.1208	40.8532	27.0152	42.0177	24.3087			--	1.41383	80.9161
42.3442	22.2804	42.8836	23.1531	40.8987	27.0498	42.0654	24.3407			--	1.41548	81.0623
42.392	22.3117	42.9326	23.1854	40.944	27.0845	42.1131	24.3728			--	1.41713	81.2083
42.4403	22.343	42.9814	23.2177	40.9899	27.1192	42.1608	24.4048			--	1.41876	81.3543
42.4883	22.3744	43.0301	23.2502	41.0357	27.1541	42.2082	24.437			--	1.4204	81.5004
42.5363	22.4059	43.0788	23.2828	41.0812	27.1889	42.2555	24.4692			--	1.42202	81.6466
42.5844	22.4374	43.1276	23.3154	41.127	27.2239	42.3034	24.5016			--	1.42363	81.793
42.6322	22.469	43.1764	23.3481	41.1723	27.2589	42.3513	24.5339			--	1.42524	81.9394
42.6805	22.5007	43.225	23.3809	41.2177	27.2939	42.399	24.5663			--	1.42687	82.0862
42.7289	22.5324	43.2737	23.4138	41.2634	27.3291	42.4464	24.5988			--	1.42851	82.2327
42.777	22.5641	43.3225	23.4467	41.3088	27.3642	42.4938	24.6313			--	1.43009	82.3795
42.8248	22.596	43.3714	23.4797	41.3539	27.3995	42.5415	24.664			--	1.4317	82.5264
42.8726	22.6278	43.4202	23.5128	41.3994	27.4349	42.589	24.6966			--	1.4333	82.6737
42.921	22.6598	43.4688	23.546	41.445	27.4703	42.6362	24.7294			--	1.43493	82.8208
42.9694	22.6918	43.5174	23.5792	41.4904	27.5057	42.6834	24.7622			--	1.43657	82.9682
43.0173	22.7238	43.5661	23.6126	41.5356	27.5413	42.7308	24.7951			--	1.43817	83.1155
43.0654	22.756	43.6148	23.646	41.581	27.5768	42.7784	24.8281			--	1.4398	83.2632
43.1134	22.7882	43.6633	23.6795	41.6264	27.6125	42.8259	24.8611			--	1.4414	83.4108
43.1613	22.8204	43.7119	23.7131	41.6717	27.6482	42.8732	24.8942			--	1.44306	83.5586
43.2095	22.8527	43.7604	23.7468	41.7169	27.684	42.9205	24.9274			--	1.44477	83.7063
43.2574	22.8851	43.8094	23.7806	41.762	27.7199	42.9681	24.9606			--	1.44647	83.8538
43.3052	22.9175	43.8583	23.8144	41.807	27.7558	43.0155	24.994			--	1.44811	84.0014
43.353	22.95	43.9069	23.8483	41.8526	27.7919	43.0629	25.0273			--	1.4497	84.1491
43.4008	22.9826	43.9555	23.8823	41.898	27.8279	43.11	25.0608			--	1.45135	84.2971
43.449	23.0152	44.0044	23.9164	41.9434	27.8641	43.1573	25.0943			--	1.45296	84.4448
43.497	23.0479	44.0535	23.9505	41.9885	27.9003	43.2047	25.1279			--	1.45463	84.593
43.5448	23.0806	44.1023	23.9847	42.0338	27.9366	43.2523	25.1616			--	1.45624	84.7409
43.5928	23.1135	44.1509	24.0191	42.0797	27.9729	43.2997	25.1954			--	1.45787	84.8891
43.6403	23.1463	44.1995	24.0534	42.1249	28.0093	43.347	25.2292			--	1.45953	85.0374
43.6882	23.1793	44.2482	24.0879	42.17	28.0458	43.3944	25.263			--	1.46117	85.1856
43.7357	23.2123	44.297	24.1224	42.2152	28.0823	43.4419	25.297			--	1.4628	85.3339
43.7833	23.2455	44.3455	24.157	42.2605	28.1189	43.4892	25.331			--	1.46445	85.4823
43.8309	23.2786	44.394	24.1918	42.3058	28.1556	43.5365	25.3651			--	1.46606	85.6306
43.8786	23.3119	44.4426	24.2266	42.3509	28.1924	43.5837	25.3993			--	1.4677	85.7793
43.9268	23.3452	44.4911	24.2615	42.3959	28.2292	43.6309	25.4335			--	1.46934	85.9279
43.9744	23.3786	44.5396	24.2964	42.4409	28.2661	43.6782	25.4679			--	1.47104	86.0766
44.022	23.4121	44.588	24.3315	42.4859	28.303	43.7256	25.5023			--	1.47269	86.2252
44.0699	23.4456	44.6365	24.3667	42.5309	28.3401	43.7728	25.5367			--	1.47431	86.3737
44.1175	23.4792	44.6852	24.402	42.5757	28.3772	43.8201	25.5713			--	1.47597	86.5227
44.1651	23.5129	44.734	24.4374	42.6205	28.4144	43.8672	25.6059			--	1.47761	86.6714
44.213	23.5466	44.7825	24.4728	42.6656	28.4517	43.9143	25.6406			--	1.47927	86.8201
44.2601	23.5804	44.831	24.5083	42.7108	28.489	43.9614	25.6753			--	1.4809	86.9691
44.3078	23.6143	44.8795	24.544	42.7557	28.5264	44.0085	25.7102			--	1.48252	87.118
44.3555	23.6483	44.9279	24.5797	42.8005	28.5639	44.0556	25.7451			--	1.48418	87.267
44.4035	23.6823	44.9762	24.6155	42.8454	28.6014	44.1032	25.7801			--	1.48581	87.4161
44.4511	23.7164	45.0246	24.6515	42.8901	28.6391	44.1504	25.8152			--	1.48749	87.5652
44.4986	23.7507	45.0729	24.6875	42.9348	28.6767	44.1975	25.8503			--	1.48911	87.7142
44.5462	23.7849	45.1217	24.7236	42.9795	28.7145	44.2446	25.8856			--	1.49073	87.8636
44.5941	23.8192	45.1701	24.7598	43.0242	28.7524	44.2917	25.9209			--	1.49236	88.0128
44.6418	23.8536	45.2185	24.7961	43.0691	28.7903	44.3389	25.9563			--	1.49398	88.1624
44.6895	23.8881	45.2669	24.8326	43.114	28.8283	44.3859	25.9917			--	1.49564	88.3119
44.7369	23.9226	45.3154	24.869	43.1588	28.8664	44.4327	26.0272			--	1.49726	88.4614
44.7844	23.9573	45.3639	24.9057	43.2034	28.9045	44.4797	26.0629			--	1.49889	88.6112
44.8322	23.992	45.412	24.9423	43.2482	28.9428	44.527	26.0986			--	1.50054	88.7609
44.8799	24.0267	45.4603	24.9792	43.2929	28.9811	44.5741	26.1344			--	1.50215	88.9107
44.9272	24.0616	45.5089	25.0161	43.3373	29.0194	44.621	26.1702			--	1.5038	89.0606
44.9748	24.0965	45.5576	25.0531	43.3818	29.0579	44.6677	26.2062			--	1.50545	89.2105
45.0223	24.1315	45.6062	25.0902	43.4265	29.0965	44.7145	26.2422			--	1.50713	89.3604
45.0698	24.1666	45.6546	25.1273	43.4715	29.1351	44.7612	26.2783			--	1.50876	89.5104
45.1172	24.2018	45.7031	25.1646	43.5161	29.1738	44.8078	26.3146			--	1.51038	89.6605
45.1647	24.237	45.7518	25.202	43.5607	29.2126	44.8546	26.3509			--	1.51209	89.8108
45.2117	24.2723	45.8003	25.2394	43.6053	29.2514	44.9014	26.3872			--	1.51376	89.9606
45.2594	24.3077	45.8486	25.277	43.6502	29.2903	44.9483	26.4237			--	1.51543	90.1107
45.3071	24.3432	45.8969	25.3146	43.6948	29.3293	44.9951	26.4603			--	1.51705	90.2607
45.3546	24.3788	45.9456	25.3524	43.7393	29.3684	45.0419	26.4969			--	1.51871	90.411
45.402	24.4144	45.994	25.3902	43.7837	29.4076	45.0887	26.5337			--	1.52037	90.5611
45.4493	24.4501	46.0423	25.4282	43.8283	29.4468	45.1357	26.5705			--	1.522	90.7113
45.4968	24.4859	46.0907	25.4662	43.873	29.4861	45.1825	26.6074			--	1.52372	90.8614
45.5441	24.5218	46.1391	25.5044	43.9174	29.5255	45.2292	26.6444			--	1.52535	91.0113
45.5914	24.5577	46.1875	25.5426	43.9618	29.565	45.276	26.6815			--	1.52701	91.1617
45.6385	24.5938	46.2357	25.581	44.0062	29.6045	45.3231	26.7186			--	1.52866	91.312
45.6859	24.6299	46.2839	25.6194	44.0506	29.6442	45.3698	26.7559			--	1.5303	91.4622
45.7335	24.6661	46.3323	25.658	44.0949	29.6839	45.4164	26.7932			--	1.53198	91.6126
45.7807	24.7024	46.3809	25.6967	44.139	29.7237	45.4632	26.8306			--	1.53359	91.7629
45.828	24.7388	46.4293	25.7355	44.1834	29.7636	45.5099	26.8681			--	1.53525	91.9134
45.8753	24.7752	46.4777	25.7743	44.228	29.8036	45.5564	26.9057			--	1.53687	92.0638
45.9226	24.8118	46.526	25.8133	44.2725	29.8436	45.6029	26.9434			--	1.53851	92.2145
45.9699	24.8484	46.5742	25.8523	44.3168	29.8837	45.6493	26.9812			--	1.54023	92.3651
46.017	24.8851	46.6224	25.8915	44.361	29.9239	45.696	27.0191			--	1.54187	92.5154
46.064	24.9219	46.6706	25.9308	44.4053	29.9642	45.7428	27.0571			--	1.54355	92.6659
46.1113	24.9589	46.719	25.9702	44.4493	30.0046	45.7893	27.0951			--	1.54525	92.8165
46.1588	24.9958	46.7674	26.0097	44.4933	30.045	45.8358	27.1333			--	1.54696	92.9669
46.2061	25.0329	46.8157	26.0493	44.5376	30.0856	45.8824	27.1715			--	1.54867	93.117
46.2532	25.07	46.8638	26.0891	44.5819	30.1262	45.9289	27.2099			--	1.55033	93.2672
46.3004	25.1073	46.9121	26.1289	44.6261	30.1669	45.9753	27.2483			--	1.55201	93.4175
46.348	25.1446	46.9604	26.1688	44.6702	30.2077	46.0216	27.2869			--	1.55363	93.5677
46.3955	25.182	47.0085	26.2089	44.7142	30.2486	46.068	27.3255			--	1.55532	93.7181
46.4427	25.2194	47.0565	26.2491	44.7582	30.2896	46.1148	27.3642			--	1.55701	93.8682
46.4898	25.257	47.105	26.2894	44.8023	30.3307	46.1612	27.4031			--	1.55867	94.0184
46.5371	25.2947	47.1535	26.3298	44.8462	30.3718	46.2075	27.442			--	1.56033	94.1688
46.5845	25.3324	47.2016	26.3702	44.8902	30.413	46.2539	27.481			--	1.56196	94.3189
46.6316	25.3702	47.25	26.4108	44.9345	30.4543	46.3004	27.5201			--	1.56364	94.4693
46.6787	25.4081	47.2987	26.4515	44.9786	30.4957	46.3469	27.5593			--	1.56526	94.6197
46.7258	25.4461	47.3473	26.4923	45.0225	30.5372	46.3931	27.5986			--	1.56695	94.7701
46.7729	25.4842	47.3956	26.5331	45.0666	30.5788	46.4393	27.638			--	1.56858	94.9204
46.8199	25.5223	47.4438	26.5741	45.1109	30.6204	46.4859	27.6776			--	1.57019	95.0711
46.8669	25.5606	47.4923	26.6152	45.1549	30.6621	46.5326	27.7171			--	1.57185	95.2216
46.9138	25.599	47.5406	26.6564	45.1987	30.7039	46.579	27.7568			--	1.57348	95.3722
46.9611	25.6374	47.5887	26.6976	45.2426	30.7459	46.6253	27.7966			--	1.57517	95.523
47.0083	25.676	47.6369	26.7391	45.2867	30.7879	46.6719	27.8365			--	1.57681	95.6733
47.0553	25.7146	47.6851	26.7806	45.3306	30.83	46.7183	27.8765			--	1.57844	95.8241
47.1023	25.7534	47.7332	26.8222	45.3743	30.8721	46.7647	27.9166			--	1.58008	95.9751
47.1493	25.7922	47.7812	26.864	45.4182	30.9144	46.8111	27.9567			--	1.58172	96.1259
47.1961	25.8311	47.8294	26.9059	45.4619	30.9568	46.8575	27.997			--	1.58342	96.2769
47.2428	25.8701	47.8779	26.9478	45.5057	30.9992	46.9039	28.0374			--	1.58506	96.4274
47.2897	25.9092	47.9261	26.9899	45.5496	31.0417	46.9503	28.0778			--	1.58668	96.5784
47.3365	25.9484	47.9741	27.0321	45.5935	31.0844	46.9966	28.1184			--	1.58831	96.7296
47.3836	25.9877	48.0222	27.0745	45.6374	31.1271	47.0428	28.1591			--	1.58993	96.8806
47.4305	26.0271	48.0702	27.1169	45.6813	31.1699	47.089	28.1998			--	1.59161	97.032
47.4773	26.0666	48.1182	27.1595	45.7249	31.2127	47.1351	28.2407			--	1.59323	97.183
47.5242	26.1062	48.1661	27.2021	45.7685	31.2557	47.1815	28.2817			--	1.59485	97.3343
47.571	26.1459	48.2144	27.245	45.812	31.2988	47.2281	28.3227			--	1.59647	97.4857
47.6179	26.1857	48.2624	27.2879	45.8555	31.342	47.2742	28.3639			--	1.59809	97.6373
47.6645	26.2256	48.3105	27.331	45.899	31.3852	47.3204	28.4052			--	1.59974	97.7891
47.7112	26.2656	48.3586	27.3741	45.9426	31.4286	47.3667	28.4466			--	1.60135	97.9407
47.7583	26.3057	48.4066	27.4174	45.9862	31.472	47.4128	28.488			--	1.60298	98.0924
47.8052	26.3459	48.4545	27.4609	46.0298	31.5156	47.4588	28.5296			--	1.60462	98.2444
47.852	26.3862	48.5023	27.5044	46.0731	31.5592	47.5047	28.5713			--	1.60623	98.3963
47.8989	26.4266	48.5505	27.5481	46.1166	31.6029	47.5509	28.6131			--	1.60789	98.5485
47.9457	26.467	48.5987	27.5919	46.1601	31.6468	47.5973	28.655			--	1.60953	98.7004
47.9926	26.5076	48.6467	27.6358	46.2035	31.6907	47.6434	28.697			--	1.61117	98.8526
48.0393	26.5483	48.6948	27.6798	46.2468	31.7347	47.6894	28.7391			--	1.61278	99.0048
48.0859	26.5891	48.7431	27.724	46.2904	31.7788	47.7355	28.7814			--	1.61439	99.1573
48.1329	26.63	48.7911	27.7683	46.3339	31.823	47.7817	28.8237			--	1.61606	99.3099
48.1797	26.6709	48.839	27.8126	46.3772	31.8673	47.8276	28.8661			--	1.61768	99.4623
48.2263	26.712	48.8871	27.8572	46.4206	31.9117	47.8736	28.9086			--	1.6193	99.6148
48.273	26.7532	48.9353	27.9018	46.4643	31.9562	47.9198	28.9513			--	1.62092	99.7676
48.3198	26.7945	48.9833	27.9465	46.5076	32.0008	47.966	28.994			--	1.62254	99.9206
48.3664	26.8359	49.0311	27.9914	46.5509	32.0455	48.0122	29.0369			--	1.6242	100.073
48.4129	26.8774	49.0792	28.0364	46.5943	32.0902	48.0585	29.0798			--	1.62584	100.226
48.4594	26.919	49.127	28.0816	46.6377	32.1351	48.1048	29.1228			--	1.62748	100.379
48.5063	26.9607	49.1749	28.1269	46.681	32.1801	48.1508	29.166			--	1.6291	100.532
48.553	27.0025	49.223	28.1723	46.7242	32.2251	48.1969	29.2092			--	1.63073	100.686
48.5995	27.0444	49.271	28.2178	46.7675	32.2703	48.243	29.2526			--	1.63238	100.839
48.6462	27.0864	49.319	28.2634	46.8107	32.3156	48.289	29.296			--	1.63401	100.992
48.6927	27.1286	49.3669	28.3092	46.8538	32.3609	48.3349	29.3396			--	1.63568	101.145
48.7392	27.1708	49.4147	28.3551	46.897	32.4064	48.3809	29.3833			--	1.63729	101.299
48.7856	27.2131	49.4626	28.4012	46.9403	32.4519	48.4271	29.4271			--	1.63894	101.452
48.832	27.2556	49.5102	28.4473	46.9836	32.4976	48.473	29.471			--	1.64056	101.606
48.8787	27.2981	49.5581	28.4937	47.0267	32.5433	48.5188	29.515			--	1.64224	101.76
48.9252	27.3408	49.6061	28.5402	47.0698	32.5891	48.5648	29.5591			--	1.64393	101.913
48.9716	27.3836	49.6538	28.5867	47.1129	32.6351	48.6109	29.6034			--	1.64554	102.067
49.0181	27.4265	49.7016	28.6335	47.1558	32.6811	48.6568	29.6477			--	1.64722	102.22
49.0646	27.4695	49.7495	28.6803	47.1987	32.7273	48.7026	29.6922			--	1.64887	102.374
49.111	27.5126	49.7972	28.7274	47.2417	32.7735	48.7484	29.7367			--	1.65055	102.528
49.1573	27.5558	49.845	28.7745	47.285	32.8199	48.7942	29.7814			--	1.65223	102.681
49.2037	27.5991	49.8929	28.8218	47.3279	32.8663	48.84	29.8262			--	1.65386	102.835
49.2504	27.6426	49.9407	28.8692	47.3709	32.9129	48.8858	29.8711			--	1.65552	102.989
49.2968	27.6861	49.9885	28.9167	47.4139	32.9595	48.9317	29.9161			--	1.65716	103.142
49.3432	27.7298	50.0366	28.9644	47.4567	33.0063	48.9775	29.9612			--	1.65884	103.296
49.3898	27.7736	50.0844	29.0122	47.4995	33.0532	49.0233	30.0065			--	1.6605	103.45
49.4366	27.8174	50.1321	29.0601	47.5428	33.1001	49.069	30.0518			--	1.66215	103.604
49.483	27.8614	50.1799	29.1082	47.5859	33.1472	49.1147	30.0973			--	1.66383	103.757
49.5294	27.9055	50.2278	29.1564	47.6288	33.1943	49.1604	30.1429			--	1.66547	103.911
49.576	27.9497	50.2755	29.2048	47.6717	33.2416	49.2062	30.1886			--	1.66714	104.065
49.6224	27.994	50.3232	29.2533	47.7149	33.289	49.2521	30.2344			--	1.66882	104.219
49.6687	28.0384	50.371	29.3019	47.7579	33.3364	49.2978	30.2803			--	1.67045	104.373
49.7151	28.083	50.4187	29.3507	47.8006	33.384	49.3435	30.3264			--	1.6721	104.527
49.7614	28.1276	50.4663	29.3997	47.8436	33.4316	49.3895	30.3726			--	1.67373	104.681
49.8076	28.1723	50.5142	29.4487	47.8865	33.4794	49.4352	30.4188			--	1.67543	104.835
49.8538	28.2172	50.5619	29.498	47.9293	33.5273	49.4808	30.4652			--	1.6771	104.988
49.9002	28.2622	50.6095	29.5473	47.972	33.5753	49.5265	30.5117			--	1.67876	105.142
49.9467	28.3073	50.6571	29.5968	48.0147	33.6233	49.5724	30.5583			--	1.68042	105.296
49.993	28.3525	50.7047	29.6465	48.0575	33.6715	49.618	30.6051			--	1.68206	105.45
50.0392	28.3979	50.7522	29.6963	48.1	33.7198	49.6635	30.6519			--	1.68374	105.604
50.0853	28.4433	50.7998	29.7462	48.1428	33.7682	49.709	30.6989			--	1.68538	105.758
50.1314	28.4889	50.8476	29.7964	48.1857	33.8167	49.7546	30.746			--	1.68704	105.912
50.1774	28.5346	50.8952	29.8466	48.2283	33.8653	49.8002	30.7932			--	1.68867	106.066
50.2234	28.5804	50.9427	29.897	48.2709	33.914	49.8459	30.8406			--	1.6903	106.221
50.2697	28.6264	50.9902	29.9476	48.3134	33.9628	49.8915	30.888			--	1.69197	106.375
50.3158	28.6725	51.0376	29.9983	48.3558	34.0118	49.9369	30.9355			--	1.69363	106.529
50.3618	28.7186	51.0852	30.0492	48.3983	34.0608	49.9825	30.9833			--	1.69529	106.683
50.4079	28.7649	51.133	30.1002	48.441	34.1099	50.0279	31.0311			--	1.69693	106.837
50.454	28.8113	51.1804	30.1514	48.4836	34.1592	50.0733	31.079			--	1.69856	106.992
50.4999	28.8579	51.228	30.2027	48.5261	34.2086	50.1186	31.1271			--	1.70021	107.146
50.5458	28.9046	51.2757	30.2542	48.5685	34.258	50.1643	31.1752			--	1.70184	107.301
50.592	28.9514	51.3231	30.3058	48.611	34.3076	50.2097	31.2236			--	1.70351	107.455
50.638	28.9983	51.3705	30.3576	48.6532	34.3573	50.2551	31.272			--	1.70513	107.61
50.6841	29.0454	51.4182	30.4095	48.6957	34.4071	50.3005	31.3205			--	1.70678	107.765
50.7302	29.0925	51.4656	30.4616	48.7383	34.457	50.3458	31.3692			--	1.70846	107.919
50.7764	29.1398	51.5131	30.5139	48.7808	34.507	50.3911	31.418			--	1.71016	108.074
50.8223	29.1872	51.5605	30.5663	48.8229	34.5572	50.4365	31.467			--	1.71184	108.228
50.8682	29.2348	51.6079	30.6189	48.8655	34.6074	50.4819	31.516			--	1.71352	108.383
50.9143	29.2824	51.6553	30.6716	48.9079	34.6577	50.5271	31.5652			--	1.71521	108.537
50.9601	29.3302	51.7029	30.7245	48.9502	34.7082	50.5728	31.6145			--	1.7169	108.692
51.006	29.3781	51.7504	30.7776	48.9927	34.7587	50.6185	31.6639			--	1.71866	108.846
51.0518	29.4262	51.7977	30.8308	49.035	34.8094	50.6637	31.7135			--	1.72046	109
51.0977	29.4743	51.845	30.8842	49.0772	34.8602	50.7091	31.7632			--	1.72215	109.154
51.1435	29.5226	51.8922	30.9378	49.1193	34.9111	50.7547	31.813			--	1.72385	109.307
51.1893	29.5711	51.9395	30.9915	49.1615	34.9621	50.8	31.8629			--	1.7255	109.461
51.2353	29.6197	51.987	31.0453	49.2037	35.0132	50.8451	31.9129			--	1.72722	109.615
51.2811	29.6684	52.0343	31.0994	49.2458	35.0645	50.8904	31.9631			--	1.72892	109.768
51.3269	29.7171	52.0818	31.1536	49.288	35.1158	50.9357	32.0134			--	1.73061	109.922
51.3727	29.7661	52.1292	31.208	49.3302	35.1673	50.9809	32.0638			--	1.73231	110.076
51.4183	29.8152	52.1764	31.2625	49.3722	35.2189	51.0261	32.1144			--	1.73398	110.229
51.464	29.8644	52.2237	31.3173	49.4142	35.2706	51.0712	32.1651			--	1.73571	110.382
51.5097	29.9138	52.2712	31.3721	49.4562	35.3224	51.1166	32.2159			--	1.7374	110.535
51.5554	29.9632	52.3184	31.4271	49.4981	35.3743	51.1618	32.2668			--	1.73914	110.689
51.6011	30.0129	52.366	31.4824	49.5401	35.4263	51.2068	32.3179			--	1.74085	110.842
51.6467	30.0626	52.4136	31.5377	49.5821	35.4785	51.2518	32.3692			--	1.74255	110.994
51.6924	30.1125	52.4608	31.5933	49.6239	35.5308	51.2971	32.4205			--	1.74427	111.147
51.7379	30.1625	52.5083	31.6489	49.6658	35.5832	51.3423	32.472			--	1.74599	111.3
51.7834	30.2127	52.5557	31.7048	49.7078	35.6357	51.3873	32.5236			--	1.7477	111.452
51.8291	30.263	52.6031	31.7608	49.7495	35.6883	51.4322	32.5753			--	1.74938	111.605
51.8747	30.3135	52.6504	31.8169	49.7914	35.741	51.4773	32.6272			--	1.75109	111.757
51.9203	30.364	52.6976	31.8733	49.8335	35.7939	51.5224	32.6792			--	1.75277	111.91
51.966	30.4147	52.7448	31.9298	49.8753	35.8469	51.5674	32.7314			--	1.75446	112.062
52.0117	30.4655	52.7922	31.9865	49.9171	35.9	51.6124	32.7836			--	1.75617	112.214
52.0572	30.5165	52.8394	32.0434	49.9593	35.9532	51.6573	32.8361			--	1.75796	112.366
52.1028	30.5677	52.8867	32.1004	50.001	36.0065	51.7026	32.8886			--	1.75972	112.518
52.1484	30.6189	52.9338	32.1576	50.0427	36.0599	51.7476	32.9413			--	1.76147	112.669
52.1938	30.6703	52.981	32.215	50.0845	36.1135	51.7924	32.9941			--	1.76326	112.821
52.2394	30.7218	53.0283	32.2726	50.1263	36.1671	51.8375	33.0471			--	1.76497	112.972
52.2847	30.7735	53.0756	32.3303	50.1679	36.221	51.8827	33.1001			--	1.7667	113.123
52.3301	30.8253	53.1227	32.3882	50.2095	36.2749	51.9276	33.1534			--	1.76845	113.274
52.3754	30.8773	53.1697	32.4462	50.2511	36.3289	51.9724	33.2067			--	1.77016	113.424
52.4209	30.9294	53.2167	32.5045	50.2926	36.3831	52.0172	33.2602			--	1.77191	113.575
52.4663	30.9816	53.2638	32.563	50.3343	36.4374	52.0621	33.3139			--	1.77361	113.725
52.5117	31.0341	53.311	32.6216	50.376	36.4918	52.107	33.3677			--	1.77535	113.876
52.5569	31.0866	53.3581	32.6804	50.4175	36.5463	52.1519	33.4216			--	1.77708	114.026
52.6022	31.1393	53.4053	32.7394	50.4589	36.601	52.1966	33.4756			--	1.77881	114.176
52.6473	31.1921	53.4527	32.7986	50.5003	36.6557	52.2414	33.5298			--	1.7806	114.325
52.6926	31.2451	53.4997	32.8579	50.5416	36.7107	52.2861	33.5841			--	1.78234	114.475
52.7379	31.2982	53.5469	32.9174	50.5831	36.7657	52.3306	33.6386			--	1.78411	114.624
52.7831	31.3515	53.5942	32.9771	50.6246	36.8208	52.3753	33.6933			--	1.78584	114.773
52.8283	31.405	53.6412	33.037	50.666	36.8761	52.4202	33.7481			--	1.78763	114.922
52.8735	31.4585	53.6882	33.0971	50.7073	36.9315	52.4648	33.8029			--	1.78942	115.071
52.9186	31.5123	53.7351	33.1573	50.7485	36.987	52.5093	33.858			--	1.79123	115.219
52.9637	31.5662	53.7823	33.2177	50.7897	37.0427	52.5538	33.9132			--	1.79299	115.367
53.0089	31.6202	53.8294	33.2783	50.8312	37.0984	52.5985	33.9686			--	1.79474	115.515
53.054	31.6743	53.8764	33.3391	50.8725	37.1543	52.6431	34.0241			--	1.79649	115.662
53.0991	31.7287	53.9234	33.4001	50.9138	37.2104	52.6878	34.0797			--	1.79822	115.81
53.1443	31.7832	53.9703	33.4613	50.955	37.2665	52.7322	34.1355			--	1.80003	115.957
53.1894	31.8378	54.0173	33.5226	50.9962	37.3228	52.7771	34.1914			--	1.80175	116.104
53.2345	31.8926	54.0643	33.5842	51.0374	37.3792	52.8217	34.2475			--	1.80354	116.251
53.2797	31.9476	54.1112	33.6459	51.0787	37.4357	52.8661	34.3037			--	1.80527	116.397
53.3247	32.0026	54.1582	33.7079	51.1199	37.4924	52.9107	34.3601			--	1.80702	116.543
53.3697	32.0579	54.205	33.7699	51.1608	37.5492	52.9551	34.4167			--	1.80878	116.689
53.4146	32.1133	54.2521	33.8323	51.2019	37.6061	52.9996	34.4733			--	1.81056	116.835
53.4595	32.1689	54.2992	33.8948	51.2429	37.6631	53.044	34.5301			--	1.81231	116.981
53.5044	32.2246	54.3461	33.9575	51.284	37.7203	53.0881	34.5871			--	1.81402	117.126
53.5496	32.2805	54.3932	34.0203	51.3252	37.7776	53.1327	34.6443			--	1.81577	117.272
53.5944	32.3365	54.4401	34.0834	51.3663	37.835	53.1772	34.7015			--	1.8175	117.417
53.6394	32.3927	54.4871	34.1466	51.4072	37.8926	53.2214	34.7589			--	1.81929	117.562
53.6842	32.449	54.5341	34.2101	51.4481	37.9503	53.2656	34.8166			--	1.82102	117.707
53.7289	32.5055	54.5808	34.2737	51.489	38.0081	53.3099	34.8743			--	1.82275	117.851
53.7737	32.5622	54.6277	34.3376	51.5299	38.066	53.3541	34.9322			--	1.82451	117.996
53.8185	32.6191	54.6744	34.4016	51.5709	38.1241	53.3983	34.9902			--	1.82624	118.14
53.8632	32.676	54.7212	34.4659	51.6116	38.1824	53.4424	35.0485			--	1.82801	118.284
53.9079	32.7332	54.768	34.5303	51.6524	38.2407	53.4868	35.1068			--	1.82977	118.428
53.9528	32.7905	54.8146	34.5949	51.6933	38.2992	53.531	35.1653			--	1.83159	118.571
53.9973	32.848	54.8613	34.6598	51.7339	38.3578	53.5749	35.224			--	1.83339	118.714
54.0421	32.9057	54.9079	34.7249	51.7747	38.4166	53.6191	35.2829			--	1.83521	118.857
54.0869	32.9635	54.9545	34.7901	51.8154	38.4754	53.6634	35.3419			--	1.83705	119
54.1316	33.0215	55.0012	34.8556	51.8561	38.5344	53.7074	35.401			--	1.839	119.142
54.1765	33.0796	55.0478	34.9213	51.897	38.5936	53.7516	35.4604			--	1.84081	119.283
54.2214	33.1379	55.0944	34.9872	51.9379	38.6529	53.7956	35.5198			--	1.84261	119.424
54.2661	33.1964	55.1409	35.0534	51.9785	38.7123	53.8398	35.5795			--	1.84443	119.565
54.3109	33.255	55.1876	35.1197	52.0193	38.7718	53.8839	35.6392			--	1.84624	119.705
54.3556	33.3138	55.2341	35.1862	52.06	38.8315	53.9279	35.6992			--	1.84809	119.845
54.4002	33.3727	55.2807	35.253	52.1004	38.8913	53.9719	35.7593			--	1.84986	119.985
54.4449	33.4319	55.3273	35.32	52.141	38.9513	54.0159	35.8196			--	1.85166	120.124
54.4896	33.4912	55.3738	35.3872	52.1815	39.0114	54.0597	35.8801			--	1.85344	120.263
54.5343	33.5506	55.4204	35.4546	52.2219	39.0716	54.1036	35.9407			--	1.85527	120.402
54.579	33.6102	55.4669	35.5222	52.2626	39.132	54.1476	36.0015			--	1.85711	120.54
54.6236	33.67	55.5135	35.5901	52.303	39.1925	54.1915	36.0624			--	1.85897	120.678
54.6681	33.7299	55.56	35.6581	52.3435	39.2531	54.2353	36.1235			--	1.86079	120.816
54.7125	33.7901	55.6064	35.7264	52.3837	39.3139	54.279	36.1848			--	1.86258	120.953
54.757	33.8504	55.653	35.7949	52.4239	39.3748	54.324	36.2462			--	1.8644	121.09
54.8016	33.9108	55.6993	35.8636	52.4643	39.4359	54.3729	36.3078			--	1.86616	121.226
54.8461	33.9715	55.7457	35.9326	52.5047	39.4971	54.4181	36.3692			--	1.86798	121.363
54.8905	34.0323	55.7921	36.0018	52.545	39.5584	54.4619	36.431			--	1.86975	121.499
54.935	34.0933	55.8387	36.0712	52.5851	39.6199	54.5057	36.4929			--	1.87152	121.635
54.9792	34.1544	55.885	36.1407	52.6253	39.6815	54.5497	36.555			--	1.87328	121.77
55.0236	34.2158	55.9313	36.2106	52.6653	39.7433	54.5934	36.6172			--	1.87508	121.906
55.0681	34.2773	55.9776	36.2807	52.7057	39.8052	54.637	36.6796			--	1.87687	122.04
55.1126	34.3389	56.0239	36.351	52.7459	39.8672	54.681	36.7422			--	1.87869	122.175
55.1571	34.4008	56.0703	36.4215	52.7861	39.9295	54.7247	36.8049			--	1.88053	122.309
55.2015	34.4628	56.1165	36.4923	52.8261	39.9918	54.7684	36.8678			--	1.88233	122.443
55.2458	34.525	56.1632	36.5633	52.8662	40.0543	54.812	36.9309			--	1.88414	122.577
55.2902	34.5874	56.2096	36.6345	52.9064	40.1169	54.8555	36.9941			--	1.88593	122.71
55.3346	34.6499	56.256	36.706	52.9465	40.1796	54.8989	37.0576			--	1.88777	122.843
55.3789	34.7126	56.3024	36.7776	52.9864	40.2426	54.9424	37.1212			--	1.88955	122.975
55.4232	34.7756	56.3487	36.8495	53.0263	40.3056	54.9859	37.185			--	1.8914	123.108
55.4674	34.8386	56.3948	36.9216	53.0662	40.3688	55.0295	37.249			--	1.89319	123.239
55.5118	34.9019	56.441	36.994	53.1063	40.4321	55.0728	37.3131			--	1.89502	123.371
55.5561	34.9653	56.4873	37.0666	53.1462	40.4956	55.116	37.3774			--	1.89684	123.502
55.6002	35.0289	56.5334	37.1394	53.186	40.5592	55.1592	37.4419			--	1.89864	123.633
55.6443	35.0927	56.5795	37.2125	53.2259	40.623	55.2026	37.5066			--	1.9005	123.763
55.6884	35.1567	56.6256	37.2859	53.2656	40.687	55.2458	37.5715			--	1.90234	123.894
55.7326	35.2209	56.6717	37.3594	53.3055	40.751	55.2889	37.6365			--	1.90439	124.023
55.7767	35.2852	56.7178	37.4332	53.3453	40.8152	55.3322	37.7017			--	1.9067	124.151
55.8207	35.3497	56.7637	37.5073	53.3849	40.8796	55.3754	37.7672			--	1.90907	124.277
55.8647	35.4144	56.8099	37.5816	53.4246	40.9441	55.4186	37.8328			--	1.91157	124.402
55.9086	35.4793	56.8561	37.6561	53.4642	41.0088	55.4617	37.8986			--	1.91442	124.525
55.9525	35.5444	56.9023	37.731	53.504	41.0736	55.505	37.9645			--	1.91775	124.644
55.9966	35.6097	56.9484	37.806	53.5436	41.1386	55.5481	38.0307			--	1.92125	124.758
56.0406	35.6752	56.9945	37.8813	53.5832	41.2037	55.5911	38.097			--	1.92505	124.868
56.0848	35.7408	57.0406	37.9568	53.623	41.2689	55.6343	38.1635			--	1.92973	124.973
56.1288	35.8066	57.0867	38.0325	53.6629	41.3343	55.6775	38.2302			--	1.93458	125.069
56.1727	35.8727	57.1327	38.1085	53.7026	41.3999	55.7204	38.2972			--	1.9395	125.157
56.2167	35.9389	57.1786	38.1848	53.7421	41.4656	55.7632	38.3642			--	1.94496	125.239
56.2606	36.0052	57.2246	38.2613	53.7816	41.5315	55.8064	38.4316			--	1.95133	125.309
56.3045	36.0718	57.2707	38.3381	53.8212	41.5975	55.8495	38.499			--	1.95866	125.368
56.3483	36.1386	57.3165	38.4151	53.8607	41.6636	55.8923	38.5667			--	1.96686	125.411
56.3921	36.2056	57.3622	38.4924	53.9	41.7299	55.9352	38.6345			--	1.9759	125.439
56.4359	36.2727	57.4079	38.5699	53.9393	41.7964	55.9777	38.7026			--
56.4796	36.3401	57.4538	38.6477	53.9786	41.863	56.0204	38.7708
56.5233	36.4076	57.4996	38.7258	54.0179	41.9298	56.0634	38.8392
56.567	36.4754	57.5454	38.8041	54.0571	41.9967	56.106	38.9079
56.6107	36.5433	57.5911	38.8827	54.0963	42.0638	56.1484	38.9767
56.6543	36.6115	57.637	38.9616	54.1355	42.1311	56.1907	39.0458
56.6979	36.6798	57.6829	39.0407	54.1747	42.1985	56.2334	39.115
56.7415	36.7483	57.7289	39.1201	54.2139	42.266	56.2761	39.1844
56.785	36.8171	57.7748	39.1997	54.2529	42.3337	56.319	39.2541
56.8288	36.886	57.8207	39.2796	54.2919	42.4016	56.3617	39.3239
56.8724	36.9551	57.8664	39.3597	54.3311	42.4696	56.4044	39.3939
56.9159	37.0244	57.912	39.4402	54.3703	42.5378	56.4473	39.4642
56.9595	37.094	57.9578	39.5209	54.4094	42.6062	56.4898	39.5346
57.003	37.1637	58.0035	39.6018	54.4484	42.6746	56.5324	39.6052
57.0466	37.2336	58.0492	39.683	54.4875	42.7433	56.575	39.676
57.0901	37.3038	58.0947	39.7645	54.5266	42.8121	56.6176	39.7471
57.1335	37.3741	58.1402	39.8463	54.5655	42.8811	56.66	39.8183
57.1769	37.4446	58.1857	39.9284	54.6044	42.9502	56.7025	39.8897
57.2203	37.5154	58.2311	40.0107	54.6431	43.0195	56.745	39.9614
57.2637	37.5864	58.2764	40.0934	54.6821	43.089	56.7873	40.0332
57.3071	37.6575	58.3221	40.1763	54.7211	43.1586	56.8297	40.1052
57.3504	37.7289	58.3677	40.2595	54.7598	43.2283	56.8721	40.1775
57.3937	37.8004	58.4132	40.343	54.7984	43.2983	56.9145	40.2499
57.437	37.8722	58.4586	40.4267	54.837	43.3684	56.9567	40.3226
57.4802	37.9442	58.5042	40.5107	54.8759	43.4387	56.999	40.3955
57.5234	38.0164	58.5495	40.5951	54.9146	43.5091	57.0414	40.4686
57.5665	38.0888	58.5949	40.6797	54.9531	43.5797	57.0837	40.5419
57.6097	38.1614	58.6403	40.7646	54.9917	43.6504	57.1259	40.6153
57.653	38.2343	58.6857	40.8498	55.0302	43.7214	57.1685	40.6891
57.6962	38.3073	58.7309	40.9353	55.0688	43.7924	57.2108	40.763
57.7394	38.3806	58.7763	41.021	55.1074	43.8637	57.2529	40.8371
57.7826	38.4541	58.8215	41.1071	55.146	43.9351	57.295	40.9114
57.8257	38.5277	58.8667	41.1935	55.1847	44.0067	57.3373	40.986
57.8689	38.6016	58.912	41.2801	55.2232	44.0785	57.3794	41.0607
57.9119	38.6757	58.9572	41.3671	55.2616	44.1503	57.4214	41.1357
57.955	38.7501	59.0025	41.4543	55.3001	44.2224	57.4635	41.2108
57.9979	38.8246	59.0477	41.5419	55.3385	44.2947	57.5055	41.2863
58.0409	38.8994	59.093	41.6298	55.3768	44.3671	57.5475	41.3619
58.0839	38.9743	59.1382	41.7179	55.4152	44.4397	57.5895	41.4377
58.1268	39.0496	59.1835	41.8064	55.4535	44.5124	57.6315	41.5137
58.1696	39.125	59.2287	41.8951	55.4918	44.5853	57.6734	41.59
58.2126	39.2006	59.2737	41.9842	55.5301	44.6584	57.7152	41.6665
58.2553	39.2765	59.3188	42.0735	55.5683	44.7317	57.7574	41.7432
58.298	39.3526	59.3639	42.1632	55.6064	44.8051	57.7995	41.8201
58.3408	39.4289	59.4087	42.2532	55.6442	44.8787	57.8413	41.8972
58.3837	39.5054	59.4536	42.3435	55.682	44.9525	57.8834	41.9746
58.4265	39.5822	59.4986	42.4341	55.7198	45.0264	57.9254	42.0521
58.4691	39.6592	59.5434	42.525	55.7576	45.1006	57.9669	42.1299
58.5115	39.7364	59.5884	42.6163	55.7957	45.1749	58.0086	42.2079
58.5539	39.8138	59.6334	42.7079	55.8337	45.2494	58.0506	42.2862
58.597	39.8915	59.6783	42.7998	55.8716	45.324	58.0923	42.3646
58.6393	39.9694	59.7231	42.892	55.9094	45.3988	58.1338	42.4433
58.6815	40.0476	59.7679	42.9845	55.9475	45.4738	58.1756	42.5222
58.7238	40.126	59.8128	43.0774	55.9854	45.549	58.2173	42.6013
58.7661	40.2046	59.8577	43.1706	56.0232	45.6244	58.2589	42.6807
58.8086	40.2835	59.902	43.2641	56.0608	45.6999	58.3005	42.7603
58.851	40.3626	59.9465	43.358	56.0987	45.7756	58.3421	42.8401
58.8932	40.4419	59.9916	43.4522	56.1366	45.8515	58.3836	42.9201
58.9355	40.5215	60.0361	43.5466	56.1743	45.9275	58.425	43.0004
58.9779	40.6013	60.0802	43.6415	56.2119	46.0037	58.4668	43.0809
59.0202	40.6814	60.1246	43.7368	56.2496	46.0801	58.5083	43.1616
59.0625	40.7617	60.1692	43.8324	56.2874	46.1567	58.5497	43.2425
59.1047	40.8422	60.2137	43.9283	56.3248	46.2335	58.5912	43.3237
59.1471	40.923	60.2583	44.0246	56.3623	46.3105	58.6326	43.4051
59.1894	41.004	60.3029	44.1212	56.3999	46.3876	58.6738	43.4868
59.2319	41.0853	60.3475	44.2181	56.4375	46.4649	58.7153	43.5686
59.2742	41.1667	60.392	44.3154	56.475	46.5423	58.7568	43.6508
59.3166	41.2485	60.4365	44.413	56.5127	46.62	58.798	43.7331
59.3587	41.3304	60.481	44.511	56.5503	46.6979	58.8392	43.8157
59.4008	41.4126	60.5254	44.6093	56.5878	46.7759	58.8807	43.8985
59.4428	41.4951	60.5698	44.7079	56.6252	46.8541	58.9218	43.9816
59.4851	41.5778	60.6141	44.807	56.6626	46.9325	58.963	44.0649
59.5272	41.6608	60.6583	44.9063	56.7	47.011	59.0047	44.1484
59.5692	41.7439	60.7028	45.0061	56.7373	47.0898	59.047	44.2321
59.611	41.8274	60.7473	45.1062	56.7746	47.1688	59.0889	44.316
59.653	41.9111	60.7917	45.2065	56.8118	47.2479	59.1309	44.4002
59.695	41.995	60.8361	45.3073	56.8491	47.3272	59.1727	44.4846
59.7369	42.0792	60.8804	45.4085	56.8862	47.4066	59.2142	44.5692
59.7787	42.1637	60.9247	45.51	56.9233	47.4863	59.2555	44.6541
59.8205	42.2484	60.9691	45.6118	56.9604	47.5662	59.297	44.7392
59.8624	42.3333	61.0134	45.714	56.9977	47.6462	59.3383	44.8244
59.9044	42.4185	61.0576	45.8165	57.0346	47.7264	59.3794	44.91
59.9462	42.504	61.1018	45.9194	57.0716	47.8068	59.4206	44.9958
59.988	42.5897	61.1458	46.0227	57.1088	47.8875	59.4617	45.0818
60.0297	42.6757	61.1899	46.1264	57.1459	47.9682	59.5029	45.1681
60.0714	42.7619	61.2341	46.2304	57.1827	48.0492	59.544	45.2545
60.1132	42.8484	61.2783	46.3348	57.2197	48.1304	59.5851	45.3413
60.155	42.9351	61.3223	46.4395	57.2567	48.2118	59.6261	45.4283
60.1967	43.0221	61.3663	46.5446	57.2936	48.2933	59.667	45.5155
60.2382	43.1094	61.4103	46.6502	57.3303	48.375	59.7082	45.603
60.2797	43.1969	61.4545	46.756	57.3672	48.4569	59.7491	45.6907
60.3212	43.2847	61.4986	46.8623	57.4041	48.539	59.7899	45.7787
60.3628	43.3727	61.5426	46.9689	57.4408	48.6213	59.8309	45.8669
60.4042	43.461	61.5866	47.0759	57.4774	48.7039	59.8717	45.9553
60.4456	43.5496	61.6306	47.1832	57.5142	48.7866	59.9124	46.044
60.4869	43.6384	61.6743	47.291	57.5509	48.8694	59.9533	46.133
60.5286	43.7276	61.7179	47.3991	57.5875	48.9525	59.994	46.2222
60.5701	43.8169	61.7621	47.5076	57.6239	49.0358	60.0345	46.3116
60.6114	43.9066	61.806	47.6165	57.6607	49.1192	60.0751	46.4014
60.6527	43.9965	61.85	47.7258	57.6972	49.2029	60.1159	46.4913
60.694	44.0867	61.8939	47.8355	57.7339	49.2867	60.1563	46.5815
60.7353	44.1771	61.9376	47.9455	57.7704	49.3708	60.1968	46.672
60.7767	44.2678	61.9811	48.0559	57.8071	49.455	60.2375	46.7627
60.8178	44.3588	62.0251	48.1668	57.8435	49.5394	60.278	46.8537
60.8589	44.4501	62.0689	48.278	57.8799	49.6241	60.3185	46.945
60.9001	44.5416	62.1126	48.3896	57.9164	49.7088	60.3591	47.0365
60.9412	44.6334	62.1562	48.5016	57.9528	49.7939	60.3995	47.1282
60.9823	44.7255	62.1997	48.614	57.9891	49.8791	60.4398	47.2202
61.0233	44.8179	62.2431	48.7268	58.0253	49.9645	60.4802	47.3125
61.0643	44.9106	62.2866	48.84	58.0617	50.0501	60.5206	47.405
61.1054	45.0035	62.3302	48.9537	58.0979	50.1359	60.5607	47.4978
61.1464	45.0967	62.3738	49.0677	58.134	50.2219	60.601	47.5909
61.1874	45.1902	62.4172	49.1822	58.1702	50.3081	60.6412	47.6842
61.2283	45.284	62.4607	49.297	58.2064	50.3945	60.6812	47.7778
61.2692	45.378	62.5041	49.4122	58.2425	50.4811	60.7213	47.8717
61.31	45.4724	62.5475	49.5279	58.2786	50.5679	60.7615	47.9658
61.351	45.567	62.5908	49.644	58.3149	50.6549	60.8015	48.0602
61.3918	45.6619	62.6343	49.7605	58.3509	50.7421	60.8416	48.1548
61.4326	45.7571	62.6774	49.8774	58.3869	50.8295	60.8818	48.2498
61.4732	45.8526	62.7207	49.9948	58.4229	50.9171	60.9217	48.345
61.514	45.9484	62.764	50.1126	58.4589	51.0049	60.9616	48.4404
61.5547	46.0444	62.8072	50.2307	58.4948	51.093	61.0016	48.5362
61.5953	46.1407	62.8506	50.3494	58.5306	51.1812	61.0415	48.6322
61.6359	46.2374	62.8937	50.4684	58.5666	51.2696	61.0813	48.7285
61.6764	46.3343	62.9368	50.5879	58.6023	51.3582	61.1212	48.825
61.7172	46.4316	62.98	50.7077	58.638	51.4471	61.1609	48.9219
61.7578	46.5291	63.0231	50.828	58.6738	51.5361	61.2006	49.019
61.7984	46.6269	63.0663	50.9488	58.7096	51.6254	61.2403	49.1164
61.8389	46.725	63.1095	51.07	58.7452	51.7148	61.2798	49.2141
61.8793	46.8234	63.1524	51.1916	58.7809	51.8044	61.3195	49.312
61.9198	46.9221	63.1954	51.3137	58.8167	51.8943	61.3593	49.4103
61.9601	47.0211	63.2382	51.4361	58.8523	51.9844	61.3989	49.5088
62.0005	47.1203	63.2811	51.5591	58.8877	52.0747	61.4383	49.6076
62.0408	47.2199	63.3241	51.6825	58.9235	52.1652	61.4779	49.7067
62.0812	47.3199	63.3669	51.8063	58.959	52.2558	61.5172	49.806
62.1214	47.42	63.4097	51.9306	58.9944	52.3468	61.5565	49.9057
62.1617	47.5205	63.4523	52.0553	59.0299	52.4378	61.5961	50.0057
62.2019	47.6213	63.4953	52.1805	59.0655	52.5292	61.6354	50.1058
62.2421	47.7224	63.5382	52.3061	59.1008	52.6207	61.6746	50.2064
62.2824	47.8239	63.5811	52.4322	59.1359	52.7125	61.714	50.3072
62.3225	47.9256	63.6237	52.5587	59.1715	52.8044	61.7533	50.4083
62.3625	48.0276	63.6662	52.6857	59.2067	52.8966	61.7923	50.5097
62.4025	48.1299	63.709	52.8132	59.2418	52.989	61.8318	50.6113
62.4427	48.2326	63.7516	52.9411	59.2771	53.0816	61.871	50.7133
62.4827	48.3355	63.7943	53.0694	59.3124	53.1743	61.91	50.8156
62.5226	48.4388	63.8368	53.1983	59.3475	53.2674	61.9492	50.9181
62.5626	48.5423	63.8796	53.3276	59.3827	53.3606	61.9883	51.021
62.6025	48.6462	63.9223	53.4573	59.4179	53.4541	62.0271	51.1241
62.6424	48.7505	63.9649	53.5875	59.453	53.5477	62.0665	51.2276
62.6822	48.8549	64.0074	53.7182	59.4879	53.6416	62.1054	51.3313
62.722	48.9598	64.0498	53.8494	59.523	53.7357	62.1441	51.4353
62.7618	49.065	64.0923	53.981	59.558	53.83	62.1833	51.5397
62.8017	49.1704	64.1347	54.113	59.5928	53.9245	62.222	51.6443
62.8415	49.2762	64.1771	54.2456	59.6278	54.0193	62.2607	51.7492
62.8812	49.3823	64.2195	54.3787	59.6626	54.1143	62.2997	51.8545
62.9208	49.4887	64.2618	54.5122	59.6973	54.2095	62.3385	51.96
		64.3039	54.6462	59.7323	54.3048	62.3773	52.0659
		64.3462	54.7807	59.7672	54.4005	62.4162	52.172
		64.3883	54.9157	59.8018	54.4963	62.4549	52.2785
		64.4305	55.0512	59.8366	54.5924	62.4935	52.3852
		64.4726	55.1872	59.8715	54.6887	62.5324	52.4923
		64.5147	55.3236	59.9062	54.7852	62.5709	52.5996
		64.5568	55.4605	59.9408	54.8819	62.6095	52.7073
		64.599	55.598	59.9755	54.9788	62.6482	52.8153
		64.641	55.736	60.01	55.076	62.6864	52.9236
		64.6828	55.8744	60.0446	55.1734	62.7248	53.0322
		64.7244	56.0134	60.0792	55.271	62.7634	53.1411
		64.7665	56.1529	60.1136	55.3689	62.8017	53.2504
		64.8086	56.2929	60.1478	55.4669	62.8403	53.3599
		64.8506	56.4333	60.1824	55.5652	62.8786	53.4697
		64.8925	56.5743	60.2167	55.6637	62.9166	53.58
		64.9342	56.7158	60.2509	55.7625	62.9551	53.6904
		64.9759	56.8578	60.2853	55.8614	62.9933	53.8012
		65.0176	57.0003	60.3197	55.9606	63.0312	53.9124
		65.0593	57.1434	60.3539	56.06	63.0695	54.0239
		65.1008	57.287	60.3881	56.1597	63.1076	54.1356
		65.1426	57.4311	60.4223	56.2595	63.1455	54.2477
		65.1843	57.5757	60.4564	56.3596	63.1838	54.3602
		65.2258	57.7208	60.4906	56.46	63.2215	54.4729
		65.2674	57.8665	60.5248	56.5605	63.2595	54.586
		65.3088	58.0127	60.5587	56.6613	63.2976	54.6994
		65.3505	58.1594	60.5926	56.7624	63.3354	54.8131
		65.392	58.3067	60.6268	56.8636	63.3733	54.9271
		65.4334	58.4545	60.6606	56.9651	63.4112	55.0415
		65.4748	58.6028	60.6944	57.0668	63.4488	55.1562
		65.516	58.7517	60.7284	57.1688	63.4867	55.2713
		65.5573	58.9011	60.7622	57.271	63.5244	55.3866
		65.5984	59.0511	60.7961	57.3734	63.5619	55.5023
		65.6396	59.2016	60.8301	57.476	63.5997	55.6184
		65.6809	59.3527	60.8638	57.5789	63.6372	55.7347
		65.7218	59.5043	60.8974	57.682	63.6748	55.8514
		65.763	59.6565	60.9314	57.7854	63.7126	55.9685
		65.8042	59.8093	60.9649	57.889	63.75	56.0859
		65.8454	59.9626	60.9985	57.9928	63.7875	56.2036
		65.8865	60.1164	61.0322	58.0968	63.825	56.3217
		65.9271	60.2708	61.0657	58.2011	63.8623	56.44
		65.968	60.4258	61.0992	58.3057	63.8998	56.5588
		66.009	60.5814	61.1328	58.4104	63.9372	56.6778
		66.0501	60.7375	61.1662	58.5154	63.9743	56.7973
		66.0907	60.8942	61.1996	58.6207	64.0117	56.9171
		66.1315	61.0515	61.2332	58.7262	64.0489	57.0372
		66.1723	61.2093	61.2665	58.8319	64.0861	57.1576
		66.2132	61.3678	61.2998	58.9379	64.1236	57.2784
		66.2541	61.5268	61.3332	59.0441	64.1606	57.3995
		66.2948	61.6863	61.3664	59.1506	64.1978	57.521
		66.3355	61.8465	61.3996	59.2572	64.2349	57.6429
		66.3763	62.0073	61.433	59.3642	64.2716	57.765
		66.4171	62.1686	61.4661	59.4714	64.3089	57.8876
		66.4578	62.3305	61.4992	59.5787	64.3458	58.0105
		66.4982	62.4929	61.5324	59.6864	64.3825	58.1337
		66.5384	62.656	61.5653	59.7943	64.4196	58.2573
		66.5788	62.8198	61.5984	59.9025	64.4563	58.3813
		66.6192	62.984	61.6317	60.0109	64.4931	58.5056
		66.6598	63.1489	61.6646	60.1195	64.53	58.6302
		66.7003	63.3144	61.6976	60.2284	64.5665	58.7553
		66.7408	63.4805	61.7307	60.3375	64.6035	58.8807
		66.7812	63.6472	61.7634	60.4469	64.6401	59.0064
		66.8213	63.8145	61.7964	60.5565	64.6766	59.1325
		66.8614	63.9824	61.8293	60.6664	64.7134	59.259
		66.9014	64.1509	61.8619	60.7765	64.7498	59.3858
		66.9416	64.3201	61.8948	60.8869	64.7863	59.513
		66.9811	64.4898	61.9275	60.9975	64.8231	59.6406
		67.0215	64.6603	61.96	61.1084	64.8594	59.7685
		67.0619	64.8313	61.9928	61.2195	64.896	59.8968
		67.102	65.0029	62.0255	61.3309	64.9324	60.0254
		67.1419	65.1751	62.058	61.4425	64.9686	60.1544
		67.1815	65.3481	62.0907	61.5543	65.0051	60.2838
		67.2216	65.5216	62.1232	61.6665	65.0413	60.4136
		67.2617	65.6958	62.1556	61.7788	65.0776	60.5437
		--	--	62.1883	61.8914	65.1138	60.6742
		--	--	62.2206	62.0044	65.1498	60.8051
		--	--	--	--	65.1862	60.9364
		--	--	--	--	--	--

## Sheet: Fig.4c
	without coating			coating with normal silk			coating with sfma						SF-3nMgO
	67.718			140.682			265.452
	56.5305			145.75			212.012
	74.4349			125.447			244.848
P values (adhesion strength)	Without coating	coating with normal silk	coating with sfma
Without coating		P=2.525*10-3	P=1.838*10-5
coating with normal silk	P=2.525*10-3		P=3.531*10-4
coating with sfma	P=1.838*10-5	P=3.531*10-4

[truncated: 19 more sheets: Fig.4d, Fig.4e, Fig.4f, Fig.4g, Fig.5a, Fig.5b, Fig.5e, Fig.5f, Fig5g, Fig.5i, Fig.6d, Fig.7e-g, Fig.8d-f, Fig.9f-g, Supplementary Fig 3a, Supplementary Fig 3b, Supplementary Fig 3c-d, Supplementary Fig 3e-f, Supplementary Fig 5]
